# Supplementary material for: Comparison of visual performance between monofocal and rotationally asymmetric refractive intraocular lenses
Source: PLoS One. 2025 May 15;20(5):e0323625. doi: 10.1371/journal.pone.0323625 (PMC12080830; doi:10.1371/journal.pone.0323625)
Supplement: S1 Table — Categorical data are shown as the count and frequency, and Fisher’s exact test (two-sided) was used for comparison between the monofocal and rotationally asymmetric refractive IOL groups. For numerical data, the mean and standard deviation are shown, and the Mann‒Whitney U test (two-sided) was used for comparison between the monofocal and rotationally asymmetric refractive IOL groups. (XLSX) [file pone.0323625.s001.xlsx]

## Sheet: Supplementary Table S1
Supplementary Table S1
				Statistics
No	Variable	Levels	Statistic	ZCB00	LS313	P
1	Age		N	452	224	0.000386824	*
2			Mean±SD	72.301±6.817	73.647±7.025
3			Median (25%,75%)	73.000 (68.000,77.000)	74.000 (70.000,78.000)
4			Min, Max	47.000, 90.000	47.000, 91.000
5	Sex	F	n (%)	268 (59.3)	125 (55.8)	0.433877
6		M	n (%)	184 (40.7)	99 (44.2)
7	SE		N	762	368	3.77086e-21	*	*
8			Mean±SD	0.110±0.474	-0.224±0.562
9			Median (25%,75%)	0.125 (-0.250,0.375)	-0.250 (-0.500,0.156)
10			Min, Max	-1.500, 1.875	-2.000, 1.250
11	CYL		N	640	301	0.18696
12			Mean±SD	-0.955±0.535	-0.906±0.514
13			Median (25%,75%)	-0.750 (-1.250,-0.500)	-0.750 (-1.000,-0.500)
14			Min, Max	-3.000, -0.250	-3.000, -0.250
15	Corneal Astigmatism		N	754	420	0.411267
16			Mean±SD	-0.780±0.461	-0.813±0.496
17			Median (25%,75%)	-0.750 (-1.000,-0.500)	-0.750 (-1.000,-0.500)
18			Min, Max	-3.000, 0.000	-3.000, 0.000
19	Axial Length		N	900	447	1.90485e-05	*	*
20			Mean±SD	23.536±1.283	23.731±1.113
21			Median (25%,75%)	23.310 (22.750,24.040)	23.550 (22.965,24.345)
22			Min, Max	21.020, 28.200	21.340, 27.230
23	UDVA_pre		N	902	438	0.556552
24			Mean±SD	0.469±0.412	0.471±0.360
25			Median (25%,75%)	0.398 (0.155,0.699)	0.398 (0.155,0.699)
26			Min, Max	-0.176, 2.301	-0.176, 1.523
27	CDVA_pre		N	900	438	0.0121949	*
28			Mean±SD	0.121±0.281	0.090±0.236
29			Median (25%,75%)	0.097 (-0.079,0.222)	0.046 (-0.079,0.155)
30			Min, Max	-0.176, 2.000	-0.176, 1.523
31	UDVA_post		N	876	436	0.194124
32			Mean±SD	-0.025±0.151	0.018±0.168
33			Median (25%,75%)	-0.079 (-0.176,0.046)	-0.000 (-0.079,0.097)
34			Min, Max	-0.176, 0.699	-0.176, 0.824
35	CDVA_post		N	875	435	2.13423e-06	*	*
36			Mean±SD	-0.126±0.081	-0.092±0.097
37			Median (25%,75%)	-0.176 (-0.176,-0.079)	-0.079 (-0.176,-0.040)
38			Min, Max	-0.176, 0.222	-0.176, 0.398
39	UIVA_pre		N	209	432	0.0758384
40			Mean±SD	0.579±0.313	0.577±0.300
41			Median (25%,75%)	0.523 (0.398,0.824)	0.523 (0.398,0.699)
42			Min, Max	0.000, 1.523	-0.000, 1.523
43	CIVA_pre		N	210	433	2.82651e-05	*	*
44			Mean±SD	0.150±0.181	0.216±0.236
45			Median (25%,75%)	0.097 (0.000,0.222)	0.155 (0.046,0.301)
46			Min, Max	-0.079, 1.398	-0.176, 1.398
47	UIVA_post		N	232	427	0.000857944	*
48			Mean±SD	0.311±0.185	0.253±0.179
49			Median (25%,75%)	0.301 (0.222,0.398)	0.222 (0.097,0.398)
50			Min, Max	0.000, 1.000	-0.079, 1.000
51	CIVA_post		N	232	428	4.09185e-06	*	*
52			Mean±SD	0.014±0.056	0.033±0.077
53			Median (25%,75%)	0.000 (0.000,0.000)	-0.000 (-0.000,0.046)
54			Min, Max	-0.176, 0.301	-0.352, 0.301
55	UNVA_pre		N	888	433	0.533391
56			Mean±SD	0.652±0.331	0.672±0.304
57			Median (25%,75%)	0.699 (0.398,0.824)	0.699 (0.398,0.824)
58			Min, Max	0.000, 1.699	-0.000, 1.699
59	CNVA_pre		N	884	431	2.99183e-08	*	*
60			Mean±SD	0.173±0.245	0.213±0.240
61			Median (25%,75%)	0.097 (0.000,0.222)	0.155 (0.046,0.301)
62			Min, Max	0.000, 1.523	-0.176, 1.699
63	UNVA_post		N	826	430	6.01783e-14	*	*
64			Mean±SD	0.537±0.229	0.459±0.236
65			Median (25%,75%)	0.523 (0.398,0.699)	0.523 (0.301,0.699)
66			Min, Max	-0.176, 1.222	-0.000, 1.155
67	CNVA_post		N	827	430	1.70495e-22	*	*
68			Mean±SD	0.016±0.053	0.052±0.105
69			Median (25%,75%)	0.000 (0.000,0.000)	-0.000 (-0.000,0.046)
70			Min, Max	-0.079, 0.523	-0.176, 0.824
71	SPH_pre		N	832	399	0.00868509	*
72			Mean±SD	0.328±3.156	0.231±2.375
73			Median (25%,75%)	1.250 (-0.750,2.250)	0.750 (-1.000,2.000)
74			Min, Max	-20.000, 5.750	-8.000, 5.250
75	CYL_pre		N	705	352	0.438986
76			Mean±SD	-1.123±0.632	-1.159±0.641
77			Median (25%,75%)	-1.000 (-1.500,-0.500)	-1.000 (-1.500,-0.500)
78			Min, Max	-4.500, -0.250	-3.500, -0.250
79	AXIS_pre		N	705	352	0.411312
80			Mean±SD	91.099±31.642	88.636±29.071
81			Median (25%,75%)	90.000 (80.000,100.000)	90.000 (75.000,100.000)
82			Min, Max	5.000, 180.000	10.000, 180.000
83	SPH_post		N	683	304	1.78269e-18	*	*
84			Mean±SD	0.570±0.517	0.178±0.621
85			Median (25%,75%)	0.500 (0.250,0.750)	0.250 (-0.250,0.500)
86			Min, Max	-1.250, 2.250	-2.000, 1.750
87	AXIS_post		N	640	301	0.56063
88			Mean±SD	92.391±38.068	95.050±40.854
89			Median (25%,75%)	90.000 (75.000,110.000)	90.000 (75.000,115.000)
90			Min, Max	5.000, 180.000	-135.000, 180.000
91	SPH(CIVA)_pre		N	209	418	0.0216625	*
92			Mean±SD	2.330±3.250	2.286±2.296
93			Median (25%,75%)	3.250 (1.500,4.250)	2.500 (1.250,4.000)
94			Min, Max	-14.250, 6.500	-6.000, 7.250
95	CYL(CIVA)_pre		N	169	349	0.871376
96			Mean±SD	-1.155±0.688	-1.183±0.880
97			Median (25%,75%)	-1.000 (-1.500,-0.750)	-1.000 (-1.500,-0.500)
98			Min, Max	-4.000, -0.250	-12.500, -0.250
99	AXIS(CIVA)_pre		N	168	349	0.373898
100			Mean±SD	90.179±28.119	88.596±29.190
101			Median (25%,75%)	90.000 (80.000,100.000)	90.000 (75.000,100.000)
102			Min, Max	10.000, 180.000	10.000, 180.000
103	SPH(CIVA)_post		N	232	413	8.88061e-12	*	*
104			Mean±SD	2.436±0.593	2.065±0.679
105			Median (25%,75%)	2.250 (2.000,2.750)	2.000 (1.750,2.500)
106			Min, Max	0.750, 4.000	-3.000, 3.750
107	CYL(CIVA)_post		N	189	295	0.000402994	*
108			Mean±SD	-1.085±0.586	-0.903±0.513
109			Median (25%,75%)	-1.000 (-1.500,-0.500)	-0.750 (-1.000,-0.500)
110			Min, Max	-2.750, -0.250	-3.000, -0.250
111	AXIS(CIVA)_post		N	189	295	0.579942
112			Mean±SD	94.286±32.204	95.271±41.131
113			Median (25%,75%)	95.000 (80.000,110.000)	90.000 (75.000,115.000)
114			Min, Max	10.000, 180.000	-135.000, 180.000
115	SPH(CNVA)_pre		N	879	427	0.00863143	*
116			Mean±SD	3.280±3.115	3.210±2.323
117			Median (25%,75%)	4.000 (2.500,5.000)	3.500 (2.000,4.750)
118			Min, Max	-18.500, 9.000	-5.000, 8.250
119	CYL(CNVA)_pre		N	698	349	0.632301
120			Mean±SD	-1.128±0.634	-1.150±0.637
121			Median (25%,75%)	-1.000 (-1.500,-0.500)	-1.000 (-1.500,-0.500)
122			Min, Max	-4.500, -0.250	-3.500, -0.250
123	AXIS(CNVA)_pre		N	697	349	0.335289
124			Mean±SD	91.277±31.516	88.596±29.190
125			Median (25%,75%)	90.000 (80.000,100.000)	90.000 (75.000,100.000)
126			Min, Max	5.000, 180.000	10.000, 180.000
127	SPH(CNVA)_post		N	827	420	1.65772e-23	*	*
128			Mean±SD	3.430±0.553	3.069±0.634
129			Median (25%,75%)	3.500 (3.000,3.750)	3.000 (2.750,3.500)
130			Min, Max	0.500, 5.250	-0.500, 4.750
131	CYL(CNVA)_post		N	604	297	0.0670845
132			Mean±SD	-0.964±0.528	-0.902±0.512
133			Median (25%,75%)	-0.750 (-1.250,-0.500)	-0.750 (-1.000,-0.500)
134			Min, Max	-3.000, -0.250	-3.000, -0.250
135	AXIS(CNVA)_post		N	604	297	0.446909
136			Mean±SD	91.772±37.845	95.101±40.953
137			Median (25%,75%)	90.000 (70.000,110.000)	90.000 (75.000,115.000)
138			Min, Max	5.000, 180.000	-135.000, 180.000
139	WF_4_pre_O_Astigmatism		N	447	250	0.986074
140			Mean±SD	-1.294±0.934	-1.282±0.835
141			Median (25%,75%)	-1.141 (-1.678,-0.683)	-1.113 (-1.654,-0.705)
142			Min, Max	-10.143, -0.012	-6.858, -0.080
143	WF_4_pre_O_TotalHOA		N	447	250	0.733662
144			Mean±SD	0.298±0.240	0.291±0.218
145			Median (25%,75%)	0.244 (0.180,0.325)	0.239 (0.173,0.325)
146			Min, Max	0.067, 2.139	0.061, 1.625
147	WF_4_pre_O_Third		N	447	250	0.788028
148			Mean±SD	0.248±0.216	0.239±0.191
149			Median (25%,75%)	0.201 (0.139,0.276)	0.195 (0.143,0.277)
150			Min, Max	0.040, 2.000	0.029, 1.572
151	WF_4_pre_O_Fourth		N	447	250	0.787726
152			Mean±SD	0.152±0.123	0.150±0.128
153			Median (25%,75%)	0.116 (0.079,0.180)	0.115 (0.080,0.171)
154			Min, Max	0.022, 1.081	0.032, 1.146
155	WF_4_pre_O_Trefoil		N	447	250	0.897789
156			Mean±SD	0.169±0.173	0.170±0.155
157			Median (25%,75%)	0.134 (0.081,0.207)	0.138 (0.077,0.208)
158			Min, Max	0.012, 1.687	0.002, 1.277
159	WF_4_pre_O_Coma		N	447	250	0.203444
160			Mean±SD	0.162±0.153	0.149±0.136
161			Median (25%,75%)	0.123 (0.080,0.191)	0.121 (0.073,0.171)
162			Min, Max	0.011, 1.202	0.011, 1.219
163	WF_4_pre_O_Tetrafoil		N	447	250	0.618945
164			Mean±SD	0.091±0.100	0.088±0.091
165			Median (25%,75%)	0.065 (0.038,0.109)	0.060 (0.038,0.106)
166			Min, Max	0.001, 0.886	0.003, 0.797
167	WF_4_pre_O_2ndAstig		N	447	250	0.866528
168			Mean±SD	0.070±0.069	0.071±0.076
169			Median (25%,75%)	0.049 (0.027,0.087)	0.046 (0.029,0.083)
170			Min, Max	0.000, 0.595	0.004, 0.584
171	WF_4_pre_O_Spherical		N	447	250	0.50178
172			Mean±SD	0.055±0.086	0.048±0.099
173			Median (25%,75%)	0.053 (0.005,0.096)	0.044 (0.009,0.089)
174			Min, Max	-0.378, 0.466	-0.726, 0.714
175	WF_4_pre_C_Astigmatism		N	447	250	0.944808
176			Mean±SD	-0.882±0.604	-0.879±0.565
177			Median (25%,75%)	-0.768 (-1.143,-0.436)	-0.752 (-1.157,-0.465)
178			Min, Max	-4.864, -0.060	-3.224, -0.074
179	WF_4_pre_C_TotalHOA		N	447	250	0.88988
180			Mean±SD	0.213±0.133	0.204±0.103
181			Median (25%,75%)	0.178 (0.142,0.242)	0.184 (0.141,0.241)
182			Min, Max	0.056, 1.179	0.063, 0.954
183	WF_4_pre_C_Third		N	447	250	0.914416
184			Mean±SD	0.183±0.124	0.176±0.094
185			Median (25%,75%)	0.158 (0.115,0.221)	0.157 (0.115,0.219)
186			Min, Max	0.021, 1.121	0.025, 0.778
187	WF_4_pre_C_Fourth		N	447	250	0.769376
188			Mean±SD	0.098±0.067	0.094±0.060
189			Median (25%,75%)	0.083 (0.063,0.108)	0.082 (0.064,0.106)
190			Min, Max	0.020, 0.581	0.027, 0.553
191	WF_4_pre_C_Trefoil		N	447	250	0.593735
192			Mean±SD	0.134±0.101	0.126±0.082
193			Median (25%,75%)	0.117 (0.070,0.171)	0.113 (0.071,0.164)
194			Min, Max	0.007, 0.969	0.009, 0.643
195	WF_4_pre_C_Coma		N	447	250	0.449637
196			Mean±SD	0.112±0.090	0.110±0.070
197			Median (25%,75%)	0.091 (0.059,0.138)	0.094 (0.066,0.135)
198			Min, Max	0.005, 0.899	0.007, 0.512
199	WF_4_pre_C_Tetrafoil		N	447	250	0.226947
200			Mean±SD	0.053±0.054	0.051±0.037
201			Median (25%,75%)	0.038 (0.023,0.062)	0.042 (0.025,0.066)
202			Min, Max	0.002, 0.439	0.002, 0.303
203	WF_4_pre_C_2ndAstig		N	447	250	0.703312
204			Mean±SD	0.046±0.044	0.042±0.037
205			Median (25%,75%)	0.035 (0.021,0.056)	0.036 (0.020,0.054)
206			Min, Max	0.001, 0.329	0.003, 0.358
207	WF_4_pre_C_Spherical		N	447	250	0.169754
208			Mean±SD	0.049±0.044	0.048±0.056
209			Median (25%,75%)	0.049 (0.023,0.072)	0.045 (0.021,0.070)
210			Min, Max	-0.150, 0.299	-0.119, 0.479
211	WF_4_pre_I_Astigmatism		N	447	250	0.0258247	*
212			Mean±SD	-1.138±0.837	-1.017±0.667
213			Median (25%,75%)	-1.003 (-1.383,-0.689)	-0.908 (-1.253,-0.606)
214			Min, Max	-10.207, -0.093	-7.702, -0.083
215	WF_4_pre_I_TotalHOA		N	447	250	0.963554
216			Mean±SD	0.260±0.257	0.254±0.229
217			Median (25%,75%)	0.196 (0.136,0.262)	0.194 (0.134,0.277)
218			Min, Max	0.056, 2.283	0.056, 1.702
219	WF_4_pre_I_Third		N	447	250	0.93919
220			Mean±SD	0.210±0.234	0.202±0.195
221			Median (25%,75%)	0.153 (0.104,0.218)	0.153 (0.105,0.212)
222			Min, Max	0.028, 2.149	0.019, 1.666
223	WF_4_pre_I_Fourth		N	447	250	0.950429
224			Mean±SD	0.140±0.124	0.142±0.135
225			Median (25%,75%)	0.102 (0.070,0.162)	0.106 (0.068,0.166)
226			Min, Max	0.018, 1.076	0.024, 1.115
227	WF_4_pre_I_Trefoil		N	447	250	0.588859
228			Mean±SD	0.140±0.181	0.139±0.153
229			Median (25%,75%)	0.097 (0.055,0.153)	0.097 (0.061,0.156)
230			Min, Max	0.006, 1.819	0.005, 1.251
231	WF_4_pre_I_Coma		N	447	250	0.702584
232			Mean±SD	0.140±0.164	0.133±0.135
233			Median (25%,75%)	0.101 (0.060,0.153)	0.100 (0.064,0.152)
234			Min, Max	0.005, 1.232	0.004, 1.244
235	WF_4_pre_I_Tetrafoil		N	447	250	0.760697
236			Mean±SD	0.091±0.101	0.089±0.092
237			Median (25%,75%)	0.062 (0.037,0.104)	0.065 (0.038,0.106)
238			Min, Max	0.004, 0.855	0.002, 0.778
239	WF_4_pre_I_2ndAstig		N	447	250	0.671138
240			Mean±SD	0.068±0.069	0.068±0.076
241			Median (25%,75%)	0.046 (0.029,0.077)	0.046 (0.029,0.072)
242			Min, Max	0.002, 0.637	0.001, 0.564
243	WF_4_pre_I_Spherical		N	447	250	0.964492
244			Mean±SD	0.006±0.085	0.000±0.108
245			Median (25%,75%)	0.002 (-0.041,0.046)	0.000 (-0.033,0.050)
246			Min, Max	-0.411, 0.407	-0.723, 0.643
247	WF_4_post_O_Astigmatism		N	581	323	0.899525
248			Mean±SD	-1.021±0.711	-1.068±1.320
249			Median (25%,75%)	-0.884 (-1.298,-0.564)	-0.884 (-1.317,-0.564)
250			Min, Max	-9.187, -0.042	-21.644, -0.050
251	WF_4_post_O_TotalHOA		N	581	323	1.39131e-37	*	*
252			Mean±SD	0.223±0.160	0.342±0.390
253			Median (25%,75%)	0.185 (0.139,0.260)	0.289 (0.227,0.379)
254			Min, Max	0.064, 2.775	0.073, 6.780
255	WF_4_post_O_Third		N	581	323	8.83486e-30	*	*
256			Mean±SD	0.188±0.125	0.290±0.376
257			Median (25%,75%)	0.160 (0.115,0.227)	0.241 (0.186,0.324)
258			Min, Max	0.038, 1.840	0.050, 6.576
259	WF_4_post_O_Fourth		N	581	323	5.02431e-34	*	*
260			Mean±SD	0.107±0.114	0.164±0.128
261			Median (25%,75%)	0.084 (0.057,0.120)	0.135 (0.104,0.191)
262			Min, Max	0.010, 2.077	0.036, 1.653
263	WF_4_post_O_Trefoil		N	581	323	1.50152e-17	*	*
264			Mean±SD	0.137±0.095	0.204±0.262
265			Median (25%,75%)	0.118 (0.074,0.175)	0.179 (0.119,0.250)
266			Min, Max	0.006, 0.844	0.008, 4.489
267	WF_4_post_O_Coma		N	581	323	2.8675e-22	*	*
268			Mean±SD	0.115±0.099	0.187±0.282
269			Median (25%,75%)	0.097 (0.061,0.143)	0.150 (0.105,0.211)
270			Min, Max	0.007, 1.635	0.011, 4.805
271	WF_4_post_O_Tetrafoil		N	581	323	1.95883e-14	*	*
272			Mean±SD	0.064±0.058	0.094±0.106
273			Median (25%,75%)	0.052 (0.031,0.080)	0.074 (0.049,0.111)
274			Min, Max	0.002, 0.720	0.006, 1.601
275	WF_4_post_O_2ndAstig		N	581	323	0.000262086	*
276			Mean±SD	0.053±0.093	0.064±0.069
277			Median (25%,75%)	0.036 (0.022,0.063)	0.045 (0.027,0.076)
278			Min, Max	0.001, 1.992	0.003, 0.808
279	WF_4_post_O_Spherical		N	581	323	1.02964e-53	*	*
280			Mean±SD	0.033±0.065	0.098±0.069
281			Median (25%,75%)	0.024 (-0.001,0.056)	0.087 (0.057,0.121)
282			Min, Max	-0.553, 0.394	-0.135, 0.387
283	WF_4_post_C_Astigmatism		N	581	323	0.389694
284			Mean±SD	-0.998±0.631	-0.954±0.601
285			Median (25%,75%)	-0.858 (-1.303,-0.540)	-0.814 (-1.234,-0.531)
286			Min, Max	-3.697, -0.023	-3.955, -0.062
287	WF_4_post_C_TotalHOA		N	581	323	0.808247
288			Mean±SD	0.233±0.127	0.225±0.105
289			Median (25%,75%)	0.205 (0.155,0.269)	0.206 (0.155,0.269)
290			Min, Max	0.061, 1.199	0.064, 0.948
291	WF_4_post_C_Third		N	581	323	0.577156
292			Mean±SD	0.201±0.123	0.199±0.101
293			Median (25%,75%)	0.176 (0.125,0.241)	0.182 (0.132,0.245)
294			Min, Max	0.018, 1.175	0.038, 0.730
295	WF_4_post_C_Fourth		N	581	323	0.00781417	*
296			Mean±SD	0.107±0.059	0.096±0.050
297			Median (25%,75%)	0.094 (0.071,0.128)	0.088 (0.068,0.114)
298			Min, Max	0.017, 0.744	0.023, 0.627
299	WF_4_post_C_Trefoil		N	581	323	0.934538
300			Mean±SD	0.155±0.102	0.150±0.088
301			Median (25%,75%)	0.136 (0.081,0.204)	0.138 (0.087,0.197)
302			Min, Max	0.002, 0.747	0.004, 0.686
303	WF_4_post_C_Coma		N	581	323	0.157324
304			Mean±SD	0.112±0.092	0.115±0.079
305			Median (25%,75%)	0.092 (0.057,0.144)	0.098 (0.065,0.140)
306			Min, Max	0.006, 1.030	0.005, 0.694
307	WF_4_post_C_Tetrafoil		N	581	323	0.000561982	*
308			Mean±SD	0.069±0.047	0.057±0.037
309			Median (25%,75%)	0.059 (0.039,0.085)	0.048 (0.032,0.077)
310			Min, Max	0.002, 0.399	0.002, 0.262
311	WF_4_post_C_2ndAstig		N	581	323	0.54245
312			Mean±SD	0.047±0.042	0.045±0.031
313			Median (25%,75%)	0.037 (0.021,0.060)	0.037 (0.023,0.059)
314			Min, Max	0.001, 0.490	0.000, 0.212
315	WF_4_post_C_Spherical		N	581	323	0.197607
316			Mean±SD	0.045±0.045	0.042±0.049
317			Median (25%,75%)	0.043 (0.021,0.068)	0.042 (0.016,0.064)
318			Min, Max	-0.131, 0.472	-0.117, 0.599
319	WF_4_post_I_Astigmatism		N	581	323	6.7082e-05	*	*
320			Mean±SD	-0.673±0.514	-0.801±1.204
321			Median (25%,75%)	-0.610 (-0.800,-0.439)	-0.712 (-0.908,-0.501)
322			Min, Max	-9.345, -0.035	-21.272, -0.101
323	WF_4_post_I_TotalHOA		N	581	323	1.38221e-76	*	*
324			Mean±SD	0.171±0.163	0.323±0.387
325			Median (25%,75%)	0.129 (0.100,0.190)	0.265 (0.216,0.335)
326			Min, Max	0.038, 2.538	0.134, 6.739
327	WF_4_post_I_Third		N	581	323	9.68047e-87	*	*
328			Mean±SD	0.133±0.127	0.283±0.368
329			Median (25%,75%)	0.101 (0.074,0.150)	0.236 (0.196,0.295)
330			Min, Max	0.008, 1.628	0.109, 6.524
331	WF_4_post_I_Fourth		N	581	323	2.13876e-16	*	*
332			Mean±SD	0.099±0.112	0.139±0.135
333			Median (25%,75%)	0.073 (0.054,0.102)	0.106 (0.071,0.161)
334			Min, Max	0.015, 1.947	0.016, 1.690
335	WF_4_post_I_Trefoil		N	581	323	2.56081e-76	*	*
336			Mean±SD	0.086±0.087	0.191±0.249
337			Median (25%,75%)	0.061 (0.039,0.100)	0.161 (0.128,0.204)
338			Min, Max	0.003, 0.870	0.038, 4.414
339	WF_4_post_I_Coma		N	581	323	4.11903e-67	*	*
340			Mean±SD	0.091±0.103	0.197±0.280
341			Median (25%,75%)	0.071 (0.044,0.108)	0.163 (0.125,0.217)
342			Min, Max	0.001, 1.376	0.019, 4.804
343	WF_4_post_I_Tetrafoil		N	581	323	5.36191e-20	*	*
344			Mean±SD	0.058±0.062	0.094±0.114
345			Median (25%,75%)	0.042 (0.024,0.070)	0.068 (0.045,0.115)
346			Min, Max	0.000, 0.801	0.004, 1.646
347	WF_4_post_I_2ndAstig		N	581	323	0.000204589	*	*
348			Mean±SD	0.048±0.089	0.057±0.067
349			Median (25%,75%)	0.031 (0.019,0.053)	0.037 (0.023,0.070)
350			Min, Max	0.001, 1.837	0.003, 0.765
351	WF_4_post_I_Spherical		N	581	323	3.61637e-58	*	*
352			Mean±SD	-0.011±0.069	0.056±0.070
353			Median (25%,75%)	-0.020 (-0.049,0.017)	0.048 (0.015,0.087)
354			Min, Max	-0.597, 0.353	-0.503, 0.348
355	WF_6_pre_O_Astigmatism		N	381	199	0.572257
356			Mean±SD	-2.026±2.457	-1.879±1.907
357			Median (25%,75%)	-1.488 (-2.288,-0.866)	-1.314 (-2.369,-0.874)
358			Min, Max	-32.589, -0.005	-18.479, -0.048
359	WF_6_pre_O_TotalHOA		N	381	199	0.220389
360			Mean±SD	1.861±2.144	1.629±1.540
361			Median (25%,75%)	1.171 (0.748,2.151)	1.026 (0.720,1.897)
362			Min, Max	0.303, 24.230	0.352, 12.373
363	WF_6_pre_O_Third		N	381	199	0.966278
364			Mean±SD	1.032±1.441	0.922±0.843
365			Median (25%,75%)	0.652 (0.431,1.120)	0.679 (0.447,1.037)
366			Min, Max	0.075, 19.506	0.147, 6.366
367	WF_6_pre_O_Fourth		N	381	199	0.0969663
368			Mean±SD	1.281±1.523	1.113±1.243
369			Median (25%,75%)	0.749 (0.442,1.581)	0.622 (0.395,1.342)
370			Min, Max	0.104, 13.165	0.073, 10.633
371	WF_6_pre_O_Trefoil		N	381	199	0.541425
372			Mean±SD	0.668±1.101	0.610±0.638
373			Median (25%,75%)	0.399 (0.222,0.749)	0.427 (0.252,0.728)
374			Min, Max	0.030, 14.293	0.016, 4.616
375	WF_6_pre_O_Coma		N	381	199	0.933032
376			Mean±SD	0.714±0.986	0.638±0.612
377			Median (25%,75%)	0.441 (0.276,0.862)	0.453 (0.284,0.771)
378			Min, Max	0.028, 13.274	0.011, 4.384
379	WF_6_pre_O_Tetrafoil		N	381	199	0.253677
380			Mean±SD	0.642±0.982	0.504±0.602
381			Median (25%,75%)	0.280 (0.146,0.791)	0.286 (0.142,0.611)
382			Min, Max	0.017, 9.940	0.005, 3.844
383	WF_6_pre_O_2ndAstig		N	381	199	0.223351
384			Mean±SD	0.617±0.920	0.583±0.966
385			Median (25%,75%)	0.273 (0.141,0.662)	0.237 (0.120,0.653)
386			Min, Max	0.010, 7.857	0.008, 9.927
387	WF_6_pre_O_Spherical		N	381	199	0.0945743
388			Mean±SD	0.638±0.975	0.521±0.791
389			Median (25%,75%)	0.448 (0.258,0.810)	0.396 (0.190,0.716)
390			Min, Max	-3.808, 7.346	-3.743, 5.329
391	WF_6_pre_C_Astigmatism		N	381	199	0.814715
392			Mean±SD	-2.048±24.659	-3.172±35.532
393			Median (25%,75%)	-0.549 (-0.832,-0.347)	-0.549 (-0.777,-0.330)
394			Min, Max	-479.431, -0.016	-501.848, -0.017
395	WF_6_pre_C_TotalHOA		N	381	199	0.854438
396			Mean±SD	1.270±9.916	1.570±13.212
397			Median (25%,75%)	0.497 (0.417,0.607)	0.493 (0.417,0.620)
398			Min, Max	0.199, 179.857	0.254, 186.772
399	WF_6_pre_C_Third		N	381	199	0.0948836
400			Mean±SD	0.761±5.188	0.957±7.363
401			Median (25%,75%)	0.323 (0.239,0.441)	0.349 (0.256,0.487)
402			Min, Max	0.083, 90.275	0.049, 104.135
403	WF_6_pre_C_Fourth		N	381	199	0.00347463	*
404			Mean±SD	0.779±5.898	0.965±8.258
405			Median (25%,75%)	0.334 (0.285,0.407)	0.312 (0.259,0.368)
406			Min, Max	0.092, 107.968	0.134, 116.753
407	WF_6_pre_C_Trefoil		N	381	199	0.729312
408			Mean±SD	0.526±3.668	0.648±5.082
409			Median (25%,75%)	0.218 (0.134,0.309)	0.221 (0.122,0.350)
410			Min, Max	0.012, 63.428	0.001, 71.841
411	WF_6_pre_C_Coma		N	381	199	0.036494	*
412			Mean±SD	0.520±3.674	0.676±5.331
413			Median (25%,75%)	0.217 (0.137,0.325)	0.238 (0.174,0.336)
414			Min, Max	0.011, 64.238	0.002, 75.386
415	WF_6_pre_C_Tetrafoil		N	381	199	0.585107
416			Mean±SD	0.387±3.706	0.511±5.156
417			Median (25%,75%)	0.087 (0.057,0.132)	0.094 (0.057,0.141)
418			Min, Max	0.004, 67.342	0.015, 72.808
419	WF_6_pre_C_2ndAstig		N	381	199	0.839518
420			Mean±SD	0.369±3.756	0.500±5.194
421			Median (25%,75%)	0.079 (0.053,0.128)	0.082 (0.051,0.127)
422			Min, Max	0.004, 68.824	0.005, 73.326
423	WF_6_pre_C_Spherical		N	381	199	0.000330213	*
424			Mean±SD	0.467±2.654	0.538±3.842
425			Median (25%,75%)	0.303 (0.238,0.367)	0.262 (0.203,0.336)
426			Min, Max	-2.258, 48.841	-2.076, 54.345
427	WF_6_pre_I_Astigmatism		N	381	199	0.74822
428			Mean±SD	-2.775±16.386	-4.613±40.160
429			Median (25%,75%)	-1.257 (-1.878,-0.853)	-1.199 (-1.995,-0.768)
430			Min, Max	-314.419, -0.101	-567.655, -0.118
431	WF_6_pre_I_TotalHOA		N	381	199	0.242353
432			Mean±SD	2.344±9.868	2.465±13.231
433			Median (25%,75%)	0.932 (0.546,2.175)	0.926 (0.484,2.014)
434			Min, Max	0.190, 175.869	0.170, 186.660
435	WF_6_pre_I_Third		N	381	199	0.461142
436			Mean±SD	1.269±5.140	1.354±7.389
437			Median (25%,75%)	0.476 (0.321,1.073)	0.532 (0.294,0.959)
438			Min, Max	0.079, 85.799	0.112, 104.227
439	WF_6_pre_I_Fourth		N	381	199	0.210719
440			Mean±SD	1.513±5.903	1.606±8.283
441			Median (25%,75%)	0.583 (0.262,1.388)	0.535 (0.225,1.304)
442			Min, Max	0.067, 105.433	0.053, 116.407
443	WF_6_pre_I_Trefoil		N	381	199	0.762899
444			Mean±SD	0.834±3.576	0.916±5.165
445			Median (25%,75%)	0.285 (0.155,0.715)	0.298 (0.163,0.598)
446			Min, Max	0.009, 58.497	0.012, 72.756
447	WF_6_pre_I_Coma		N	381	199	0.228552
448			Mean±SD	0.895±3.707	0.945±5.293
449			Median (25%,75%)	0.369 (0.222,0.741)	0.353 (0.170,0.704)
450			Min, Max	0.020, 62.766	0.004, 74.631
451	WF_6_pre_I_Tetrafoil		N	381	199	0.459874
452			Mean±SD	0.869±3.674	0.897±5.183
453			Median (25%,75%)	0.276 (0.139,0.781)	0.284 (0.130,0.717)
454			Min, Max	0.018, 65.171	0.011, 73.094
455	WF_6_pre_I_2ndAstig		N	381	199	0.388848
456			Mean±SD	0.838±3.743	0.958±5.249
457			Median (25%,75%)	0.241 (0.115,0.715)	0.221 (0.095,0.737)
458			Min, Max	0.010, 66.886	0.017, 73.313
459	WF_6_pre_I_Spherical		N	381	199	0.426064
460			Mean±SD	0.171±2.855	-0.017±3.880
461			Median (25%,75%)	0.127 (-0.029,0.526)	0.123 (-0.037,0.424)
462			Min, Max	-48.940, 7.078	-53.227, 5.156
463	WF_6_post_O_Astigmatism		N	500	256	0.205508
464			Mean±SD	-1.446±1.370	-1.843±2.255
465			Median (25%,75%)	-1.063 (-1.833,-0.656)	-1.184 (-2.056,-0.643)
466			Min, Max	-14.685, -0.059	-18.047, -0.089
467	WF_6_post_O_TotalHOA		N	500	256	4.92201e-14	*	*
468			Mean±SD	1.531±1.367	2.224±2.017
469			Median (25%,75%)	1.073 (0.684,1.977)	1.643 (1.076,2.778)
470			Min, Max	0.306, 16.364	0.562, 19.617
471	WF_6_post_O_Third		N	500	256	9.46599e-06	*	*
472			Mean±SD	0.835±0.722	1.139±1.362
473			Median (25%,75%)	0.650 (0.426,0.999)	0.784 (0.566,1.190)
474			Min, Max	0.078, 8.743	0.196, 14.280
475	WF_6_post_O_Fourth		N	500	256	1.18749e-10	*	*
476			Mean±SD	1.084±1.145	1.546±1.440
477			Median (25%,75%)	0.696 (0.366,1.493)	1.088 (0.618,1.991)
478			Min, Max	0.101, 13.125	0.226, 11.752
479	WF_6_post_O_Trefoil		N	500	256	8.82368e-06	*	*
480			Mean±SD	0.568±0.514	0.837±1.247
481			Median (25%,75%)	0.434 (0.258,0.684)	0.562 (0.352,0.871)
482			Min, Max	0.041, 5.906	0.039, 13.960
483	WF_6_post_O_Coma		N	500	256	0.00230825	*
484			Mean±SD	0.552±0.572	0.676±0.663
485			Median (25%,75%)	0.387 (0.236,0.681)	0.464 (0.288,0.830)
486			Min, Max	0.013, 6.447	0.056, 6.260
487	WF_6_post_O_Tetrafoil		N	500	256	9.98896e-06	*	*
488			Mean±SD	0.605±0.718	0.835±0.967
489			Median (25%,75%)	0.350 (0.198,0.772)	0.570 (0.248,1.031)
490			Min, Max	0.021, 8.820	0.031, 9.317
491	WF_6_post_O_2ndAstig		N	500	256	0.0135678	*
492			Mean±SD	0.552±0.705	0.736±0.932
493			Median (25%,75%)	0.324 (0.149,0.696)	0.396 (0.186,0.921)
494			Min, Max	0.012, 8.209	0.023, 6.346
495	WF_6_post_O_Spherical		N	500	256	8.55359e-17	*	*
496			Mean±SD	0.453±0.774	0.833±0.853
497			Median (25%,75%)	0.255 (0.069,0.686)	0.601 (0.337,1.113)
498			Min, Max	-5.204, 5.230	-1.422, 6.444
499	WF_6_post_C_Astigmatism		N	500	256	0.69985
500			Mean±SD	-0.740±1.021	-0.691±0.468
501			Median (25%,75%)	-0.605 (-0.886,-0.383)	-0.595 (-0.864,-0.400)
502			Min, Max	-20.864, -0.031	-3.185, -0.042
503	WF_6_post_C_TotalHOA		N	500	256	0.247881
504			Mean±SD	0.704±1.285	0.623±0.350
505			Median (25%,75%)	0.569 (0.466,0.690)	0.551 (0.464,0.674)
506			Min, Max	0.276, 27.525	0.289, 4.607
507	WF_6_post_C_Third		N	500	256	0.484503
508			Mean±SD	0.474±0.894	0.437±0.262
509			Median (25%,75%)	0.379 (0.275,0.515)	0.400 (0.297,0.498)
510			Min, Max	0.071, 19.181	0.097, 2.902
511	WF_6_post_C_Fourth		N	500	256	3.91733e-05	*	*
512			Mean±SD	0.440±0.719	0.373±0.194
513			Median (25%,75%)	0.368 (0.318,0.436)	0.342 (0.279,0.417)
514			Min, Max	0.165, 15.422	0.110, 2.631
515	WF_6_post_C_Trefoil		N	500	256	0.630343
516			Mean±SD	0.348±0.636	0.323±0.231
517			Median (25%,75%)	0.281 (0.174,0.406)	0.302 (0.178,0.395)
518			Min, Max	0.019, 13.510	0.013, 2.572
519	WF_6_post_C_Coma		N	500	256	0.577111
520			Mean±SD	0.288±0.646	0.258±0.190
521			Median (25%,75%)	0.216 (0.139,0.319)	0.220 (0.147,0.323)
522			Min, Max	0.010, 13.616	0.023, 1.852
523	WF_6_post_C_Tetrafoil		N	500	256	8.63346e-07	*	*
524			Mean±SD	0.212±0.466	0.156±0.169
525			Median (25%,75%)	0.160 (0.106,0.232)	0.122 (0.072,0.187)
526			Min, Max	0.004, 9.732	0.009, 2.110
527	WF_6_post_C_2ndAstig		N	500	256	0.355236
528			Mean±SD	0.134±0.457	0.112±0.113
529			Median (25%,75%)	0.079 (0.047,0.127)	0.084 (0.050,0.128)
530			Min, Max	0.001, 9.582	0.004, 1.332
531	WF_6_post_C_Spherical		N	500	256	0.0490381	*
532			Mean±SD	0.321±0.345	0.292±0.118
533			Median (25%,75%)	0.298 (0.243,0.357)	0.283 (0.224,0.345)
534			Min, Max	-1.112, 7.163	-0.253, 0.832
535	WF_6_post_I_Astigmatism		N	500	256	9.81297e-05	*	*
536			Mean±SD	-1.206±1.474	-1.725±2.192
537			Median (25%,75%)	-0.785 (-1.418,-0.447)	-0.971 (-2.047,-0.588)
538			Min, Max	-15.004, -0.027	-18.452, -0.079
539	WF_6_post_I_TotalHOA		N	500	256	1.69439e-14	*	*
540			Mean±SD	1.439±1.723	2.090±2.024
541			Median (25%,75%)	0.938 (0.521,1.848)	1.481 (0.911,2.613)
542			Min, Max	0.202, 23.896	0.449, 19.495
543	WF_6_post_I_Third		N	500	256	3.01032e-12	*	*
544			Mean±SD	0.756±1.078	1.076±1.361
545			Median (25%,75%)	0.482 (0.280,0.884)	0.695 (0.498,1.077)
546			Min, Max	0.045, 17.384	0.122, 14.208
547	WF_6_post_I_Fourth		N	500	256	6.06695e-06	*	*
548			Mean±SD	1.012±1.214	1.389±1.448
549			Median (25%,75%)	0.603 (0.306,1.347)	0.972 (0.427,1.863)
550			Min, Max	0.099, 13.179	0.051, 11.604
551	WF_6_post_I_Trefoil		N	500	256	9.60884e-16	*	*
552			Mean±SD	0.472±0.760	0.775±1.243
553			Median (25%,75%)	0.284 (0.139,0.560)	0.432 (0.317,0.772)
554			Min, Max	0.010, 12.346	0.074, 13.871
555	WF_6_post_I_Coma		N	500	256	3.88107e-06	*	*
556			Mean±SD	0.541±0.800	0.658±0.657
557			Median (25%,75%)	0.334 (0.195,0.623)	0.447 (0.288,0.798)
558			Min, Max	0.008, 12.239	0.038, 6.278
559	WF_6_post_I_Tetrafoil		N	500	256	8.27733e-06	*	*
560			Mean±SD	0.587±0.793	0.810±0.984
561			Median (25%,75%)	0.301 (0.148,0.743)	0.539 (0.217,1.046)
562			Min, Max	0.017, 8.726	0.020, 9.226
563	WF_6_post_I_2ndAstig		N	500	256	0.0014528	*
564			Mean±SD	0.541±0.756	0.735±0.924
565			Median (25%,75%)	0.303 (0.136,0.666)	0.393 (0.184,0.943)
566			Min, Max	0.011, 8.249	0.007, 6.361
567	WF_6_post_I_Spherical		N	500	256	8.35073e-19	*	*
568			Mean±SD	0.132±0.803	0.542±0.847
569			Median (25%,75%)	-0.057 (-0.225,0.376)	0.310 (0.080,0.850)
570			Min, Max	-5.432, 5.111	-1.830, 6.078
571	Pupil Diameter_pre		N	513	279	0.062762
572			Mean±SD	4.523±0.847	4.414±0.964
573			Median (25%,75%)	4.462 (3.912,5.056)	4.370 (3.708,5.029)
574			Min, Max	2.344, 7.028	1.598, 7.777
575	Pupil Diameter_post		N	592	334	4.97583e-08	*	*
576			Mean±SD	4.190±0.811	3.901±0.797
577			Median (25%,75%)	4.135 (3.636,4.723)	3.862 (3.395,4.358)
578			Min, Max	2.037, 6.820	1.579, 6.993
579	C_6.3_pre		N	886	437	2.15773e-17	*	*
580			Mean±SD	0.054±0.067	0.045±0.073
581			Median (25%,75%)	0.030 (0.030,0.060)	0.030 (0.020,0.040)
582			Min, Max	0.010, 0.500	0.010, 0.500
583	C_4.0_pre		N	886	437	2.1282e-18	*	*
584			Mean±SD	0.068±0.072	0.055±0.078
585			Median (25%,75%)	0.040 (0.030,0.080)	0.030 (0.020,0.040)
586			Min, Max	0.010, 0.500	0.010, 0.500
587	C_2.5_pre		N	886	437	9.53528e-20	*	*
588			Mean±SD	0.093±0.099	0.069±0.090
589			Median (25%,75%)	0.060 (0.040,0.110)	0.040 (0.030,0.060)
590			Min, Max	0.010, 0.500	0.010, 0.500
591	C_1.6_pre		N	886	437	2.11881e-17	*	*
592			Mean±SD	0.144±0.121	0.109±0.115
593			Median (25%,75%)	0.110 (0.060,0.160)	0.060 (0.040,0.110)
594			Min, Max	0.014, 0.500	0.020, 0.500
595	C_1.0_pre		N	886	437	3.22954e-13	*	*
596			Mean±SD	0.256±0.148	0.199±0.140
597			Median (25%,75%)	0.230 (0.110,0.320)	0.160 (0.080,0.230)
598			Min, Max	0.040, 0.500	0.040, 0.500
599	C_0.7_pre		N	883	437	3.31879e-11	*	*
600			Mean±SD	0.406±0.121	0.354±0.139
601			Median (25%,75%)	0.450 (0.320,0.500)	0.320 (0.230,0.500)
602			Min, Max	0.060, 0.500	0.080, 0.500
603	C_6.3_post		N	844	426	1.72563e-07	*	*
604			Mean±SD	0.028±0.021	0.025±0.030
605			Median (25%,75%)	0.020 (0.020,0.030)	0.020 (0.014,0.030)
606			Min, Max	0.010, 0.320	0.010, 0.500
607	C_4.0_post		N	844	426	9.6455e-05	*	*
608			Mean±SD	0.032±0.022	0.029±0.024
609			Median (25%,75%)	0.030 (0.020,0.040)	0.020 (0.020,0.030)
610			Min, Max	0.010, 0.230	0.010, 0.320
611	C_2.5_post		N	844	426	0.0296613	*
612			Mean±SD	0.040±0.032	0.040±0.044
613			Median (25%,75%)	0.030 (0.030,0.040)	0.030 (0.030,0.040)
614			Min, Max	0.010, 0.500	0.010, 0.500
615	C_1.6_post		N	844	425	0.747716
616			Mean±SD	0.062±0.050	0.063±0.056
617			Median (25%,75%)	0.060 (0.040,0.060)	0.040 (0.040,0.060)
618			Min, Max	0.014, 0.500	0.014, 0.500
619	C_1.0_post		N	844	424	0.129356
620			Mean±SD	0.120±0.087	0.122±0.083
621			Median (25%,75%)	0.110 (0.060,0.160)	0.110 (0.080,0.160)
622			Min, Max	0.030, 0.500	0.020, 0.500
623	C_0.7_post		N	844	424	0.0595822
624			Mean±SD	0.255±0.127	0.267±0.126
625			Median (25%,75%)	0.230 (0.160,0.320)	0.230 (0.160,0.320)
626			Min, Max	0.000, 0.500	0.030, 0.500
627	G_6.3_pre		N	830	432	1.61731e-07	*	*
628			Mean±SD	0.113±0.110	0.099±0.119
629			Median (25%,75%)	0.080 (0.040,0.110)	0.060 (0.030,0.110)
630			Min, Max	0.000, 0.500	0.010, 0.500
631	G_4.0_pre		N	830	432	7.46091e-07	*	*
632			Mean±SD	0.139±0.119	0.121±0.126
633			Median (25%,75%)	0.110 (0.060,0.160)	0.060 (0.040,0.110)
634			Min, Max	0.000, 0.500	0.014, 0.500
635	G_2.5_pre		N	830	432	7.51527e-09	*	*
636			Mean±SD	0.186±0.147	0.153±0.148
637			Median (25%,75%)	0.110 (0.080,0.230)	0.080 (0.060,0.160)
638			Min, Max	0.000, 0.500	0.020, 0.500
639	G_1.6_pre		N	829	432	1.88751e-09	*	*
640			Mean±SD	0.259±0.162	0.208±0.162
641			Median (25%,75%)	0.230 (0.110,0.450)	0.160 (0.080,0.320)
642			Min, Max	0.000, 0.500	0.020, 0.500
643	G_1.0_pre		N	829	432	1.00457e-08	*	*
644			Mean±SD	0.365±0.151	0.312±0.160
645			Median (25%,75%)	0.450 (0.230,0.500)	0.320 (0.160,0.500)
646			Min, Max	0.000, 0.500	0.040, 0.500
647	G_0.7_pre		N	828	432	2.7131e-11	*	*
648			Mean±SD	0.459±0.089	0.422±0.114
649			Median (25%,75%)	0.500 (0.450,0.500)	0.500 (0.320,0.500)
650			Min, Max	0.000, 0.500	0.060, 0.500
651	G_6.3_post		N	843	426	7.75366e-22	*	*
652			Mean±SD	0.044±0.035	0.031±0.030
653			Median (25%,75%)	0.040 (0.030,0.060)	0.030 (0.020,0.030)
654			Min, Max	0.010, 0.320	0.010, 0.450
655	G_4.0_post		N	843	426	6.52799e-11	*	*
656			Mean±SD	0.052±0.048	0.041±0.036
657			Median (25%,75%)	0.040 (0.030,0.060)	0.030 (0.020,0.040)
658			Min, Max	0.010, 0.450	0.010, 0.450
659	G_2.5_post		N	843	425	6.72262e-08	*	*
660			Mean±SD	0.067±0.064	0.054±0.050
661			Median (25%,75%)	0.060 (0.040,0.080)	0.040 (0.030,0.060)
662			Min, Max	0.010, 0.500	0.010, 0.500
663	G_1.6_post		N	843	424	1.10236e-05	*	*
664			Mean±SD	0.101±0.089	0.084±0.069
665			Median (25%,75%)	0.080 (0.060,0.110)	0.060 (0.040,0.087)
666			Min, Max	0.010, 0.500	0.014, 0.500
667	G_1.0_post		N	843	424	0.0265524	*
668			Mean±SD	0.181±0.120	0.166±0.109
669			Median (25%,75%)	0.160 (0.110,0.230)	0.110 (0.080,0.230)
670			Min, Max	0.010, 0.500	0.040, 0.500
671	G_0.7_post		N	842	424	0.0594358
672			Mean±SD	0.331±0.136	0.315±0.133
673			Median (25%,75%)	0.320 (0.230,0.450)	0.320 (0.230,0.450)
674			Min, Max	0.010, 0.500	0.020, 0.500
675	General_Health_pre		N	401	219	0.275377
676			Mean±SD	56.872±13.990	57.840±13.780
677			Median (25%,75%)	60.000 (50.000,65.000)	60.000 (50.000,65.000)
678			Min, Max	10.000, 100.000	25.000, 100.000
679	General_Vision_pre		N	401	219	0.00156001	*
680			Mean±SD	58.854±14.049	61.324±13.974
681			Median (25%,75%)	60.000 (50.000,70.000)	60.000 (50.000,70.000)
682			Min, Max	20.000, 90.000	20.000, 90.000
683	Peripheral_Vision_pre		N	394	218	0.286607
684			Mean±SD	79.848±21.803	81.078±21.848
685			Median (25%,75%)	75.000 (75.000,100.000)	100.000 (75.000,100.000)
686			Min, Max	25.000, 100.000	25.000, 100.000
687	Ocular_Pain_pre		N	400	219	0.123079
688			Mean±SD	85.117±18.094	87.091±16.572
689			Median (25%,75%)	88.000 (75.000,100.000)	88.000 (75.000,100.000)
690			Min, Max	25.000, 100.000	13.000, 100.000
691	Color_Vision_pre		N	391	217	0.0907352
692			Mean±SD	92.752±12.034	93.779±11.840
693			Median (25%,75%)	100.000 (75.000,100.000)	100.000 (100.000,100.000)
694			Min, Max	50.000, 100.000	50.000, 100.000
695	Role_Limitation_pre		N	400	219	0.000831981	*
696			Mean±SD	86.647±16.749	88.995±16.696
697			Median (25%,75%)	94.000 (75.000,100.000)	94.000 (88.000,100.000)
698			Min, Max	0.000, 100.000	13.000, 100.000
699	Mental_Health_pre		N	401	219	0.00417392	*
700			Mean±SD	80.238±19.068	83.311±17.972
701			Median (25%,75%)	85.000 (70.000,95.000)	90.000 (80.000,95.000)
702			Min, Max	0.000, 100.000	10.000, 100.000
703	Social_Function_pre		N	401	219	0.402394
704			Mean±SD	89.878±12.097	90.489±11.867
705			Median (25%,75%)	92.000 (83.000,100.000)	92.000 (83.000,100.000)
706			Min, Max	25.000, 100.000	50.000, 100.000
707	Dependence_pre		N	401	219	0.010548	*
708			Mean±SD	91.722±15.205	93.854±13.423
709			Median (25%,75%)	100.000 (88.000,100.000)	100.000 (94.000,100.000)
710			Min, Max	0.000, 100.000	25.000, 100.000
711	Near_Vision_pre		N	401	219	0.00623399	*
712			Mean±SD	78.214±15.997	81.000±14.549
713			Median (25%,75%)	79.000 (71.000,90.000)	80.000 (71.000,92.000)
714			Min, Max	13.000, 100.000	42.000, 100.000
715	Driving_General_pre		N	262	167	0.0170799	*
716			Mean±SD	73.534±20.546	76.251±20.751
717			Median (25%,75%)	75.000 (67.000,88.000)	75.000 (67.000,92.000)
718			Min, Max	0.000, 100.000	0.000, 100.000
719	Distance_Vision_pre		N	401	219	0.000314288	*
720			Mean±SD	78.633±15.866	82.224±13.553
721			Median (25%,75%)	79.000 (69.000,92.000)	83.000 (75.000,92.000)
722			Min, Max	25.000, 100.000	44.000, 100.000
723	General_Health_post		N	356	210	0.0955351
724			Mean±SD	59.138±15.520	60.995±16.228
725			Median (25%,75%)	60.000 (50.000,68.000)	60.000 (50.000,73.000)
726			Min, Max	15.000, 100.000	5.000, 100.000
727	General_Vision_post		N	356	210	0.426576
728			Mean±SD	79.733±11.468	80.714±10.634
729			Median (25%,75%)	80.000 (75.000,85.000)	80.000 (75.000,85.000)
730			Min, Max	25.000, 100.000	45.000, 100.000
731	Peripheral_Vision_post		N	353	208	0.951802
732			Mean±SD	92.564±13.823	92.788±13.068
733			Median (25%,75%)	100.000 (100.000,100.000)	100.000 (75.000,100.000)
734			Min, Max	50.000, 100.000	50.000, 100.000
735	Ocular_Pain_post		N	356	210	0.653368
736			Mean±SD	88.874±14.572	88.471±15.521
737			Median (25%,75%)	88.000 (88.000,100.000)	88.000 (88.000,100.000)
738			Min, Max	25.000, 100.000	0.000, 100.000
739	Color_Vision_post		N	351	208	0.299812
740			Mean±SD	97.293±7.999	97.837±7.037
741			Median (25%,75%)	100.000 (100.000,100.000)	100.000 (100.000,100.000)
742			Min, Max	50.000, 100.000	75.000, 100.000
743	Role_Limitation_post		N	356	210	0.095651
744			Mean±SD	95.317±10.515	95.138±9.351
745			Median (25%,75%)	100.000 (94.000,100.000)	100.000 (94.000,100.000)
746			Min, Max	38.000, 100.000	50.000, 100.000
747	Mental_Health_post		N	356	210	0.231726
748			Mean±SD	94.522±9.939	93.881±10.839
749			Median (25%,75%)	100.000 (93.750,100.000)	100.000 (90.000,100.000)
750			Min, Max	45.000, 100.000	35.000, 100.000
751	Social_Function_post		N	356	210	0.182899
752			Mean±SD	95.815±7.785	96.524±6.921
753			Median (25%,75%)	100.000 (92.000,100.000)	100.000 (92.000,100.000)
754			Min, Max	58.000, 100.000	63.000, 100.000
755	Dependence_post		N	356	210	0.855912
756			Mean±SD	97.497±7.479	97.648±6.749
757			Median (25%,75%)	100.000 (100.000,100.000)	100.000 (100.000,100.000)
758			Min, Max	31.000, 100.000	63.000, 100.000
759	Near_Vision_post		N	356	210	0.0078575	*
760			Mean±SD	91.000±10.768	90.038±10.002
761			Median (25%,75%)	96.000 (83.000,100.000)	92.000 (83.000,100.000)
762			Min, Max	50.000, 100.000	46.000, 100.000
763	Driving_General_post		N	236	156	0.737879
764			Mean±SD	87.352±17.598	87.603±15.451
765			Median (25%,75%)	92.000 (83.000,100.000)	92.000 (83.000,100.000)
766			Min, Max	0.000, 100.000	0.000, 100.000
767	Distance_Vision_post		N	356	210	0.966756
768			Mean±SD	93.626±8.617	93.495±8.767
769			Median (25%,75%)	96.000 (90.000,100.000)	96.000 (88.000,100.000)
770			Min, Max	55.000, 100.000	56.000, 100.000
771	25-item_pre		N	401	219	0.000472356	*
772			Mean±SD	79.483±10.986	81.507±10.704
773			Median (25%,75%)	82.000 (73.000,87.000)	84.000 (77.000,89.000)
774			Min, Max	32.000, 96.000	37.000, 96.000
775	25-item_post		N	356	210	0.578243
776			Mean±SD	89.486±7.145	89.667±6.530
777			Median (25%,75%)	92.000 (86.750,94.000)	91.000 (86.000,94.000)
778			Min, Max	57.000, 100.000	68.000, 100.000
779	Driving_Daytime_pre		N	243	154	5.50869e-05	*	*
780			Mean±SD	89.938±14.215	93.994±11.072
781			Median (25%,75%)	100.000 (75.000,100.000)	100.000 (100.000,100.000)
782			Min, Max	25.000, 100.000	50.000, 100.000
783	Driving_Daytime_post		N	222	148	0.0503016
784			Mean±SD	97.748±7.166	96.453±9.210
785			Median (25%,75%)	100.000 (100.000,100.000)	100.000 (100.000,100.000)
786			Min, Max	75.000, 100.000	50.000, 100.000
787	Driving_Nighttime_pre		N	239	152	0.0812042
788			Mean±SD	64.278±26.029	66.612±27.841
789			Median (25%,75%)	75.000 (50.000,75.000)	75.000 (50.000,75.000)
790			Min, Max	0.000, 100.000	0.000, 100.000
791	Driving_Nighttime_post		N	215	131	0.305588
792			Mean±SD	83.837±21.123	81.298±24.042
793			Median (25%,75%)	100.000 (75.000,100.000)	75.000 (75.000,100.000)
794			Min, Max	0.000, 100.000	0.000, 100.000
795	Driving_Adverse_Conditions_pre		N	244	148	0.00772297	*
796			Mean±SD	67.930±25.956	72.635±25.268
797			Median (25%,75%)	75.000 (50.000,75.000)	75.000 (50.000,100.000)
798			Min, Max	0.000, 100.000	0.000, 100.000
799	Driving_Adverse_Conditions_post		N	215	133	0.876029
800			Mean±SD	83.605±22.421	84.398±19.571
801			Median (25%,75%)	100.000 (75.000,100.000)	100.000 (75.000,100.000)
802			Min, Max	0.000, 100.000	0.000, 100.000
803	Spectacle Dependence_Distance_pre	Never	n (%)	137 (43.8)	97 (45.3)	0.172416
804		Sometimes	n (%)	22 (7.0)	24 (11.2)
805		Always	n (%)	154 (49.2)	93 (43.5)
806	Spectacle Dependence_Intermediate_pre	Never	n (%)	169 (53.5)	110 (51.4)	0.255134
807		Sometimes	n (%)	20 (6.3)	22 (10.3)
808		Always	n (%)	127 (40.2)	82 (38.3)
809	Spectacle Dependence_Near_pre	Never	n (%)	56 (17.7)	59 (27.7)	0.000973392	*
810		Sometimes	n (%)	42 (13.3)	41 (19.2)
811		Always	n (%)	218 (69.0)	113 (53.1)
812	Spectacle Dependence_Distance_post	Never	n (%)	267 (77.4)	172 (81.9)	0.119612
813		Sometimes	n (%)	19 (5.5)	15 (7.1)
814		Always	n (%)	59 (17.1)	23 (11.0)
815	Spectacle Dependence_Intermediate_post	Never	n (%)	287 (83.7)	187 (89.0)	0.214373
816		Sometimes	n (%)	25 (7.3)	10 (4.8)
817		Always	n (%)	31 (9.0)	13 (6.2)
818	Spectacle Dependence_Near_post	Never	n (%)	45 (13.1)	98 (46.7)	1.06395e-18	*	*
819		Sometimes	n (%)	68 (19.8)	40 (19.0)
820		Always	n (%)	231 (67.2)	72 (34.3)
*p<0.05, ** p<0.00024(=0.05/207)
