# Supplementary material for: Comparison of visual performance between monofocal and rotationally asymmetric refractive intraocular lenses
Source: PLoS One. 2025 May 15;20(5):e0323625. doi: 10.1371/journal.pone.0323625 (PMC12080830; doi:10.1371/journal.pone.0323625)
Supplement: S2 Table — For numerical parameters, multiple mixed linear regression or multiple linear regression was applied, while cumulative logistic regression was applied to spectacle dependency parameters. In the multiple linear regression or cumulative logistic regression, the variables in Table 1 were used as the explanatory variables. The regression coefficients, their 95% confidence intervals, and the p values (Wald test) are shown in (a) for each response variable. The original and corrected values (i.e., before and after adjusting with multiple linear regression) of the mean and standard deviation for each numerical parameter and the counts for each categorical parameter (spectacle dependency: never/sometimes/always), regression coefficient, 95% confidence interval, and p value (Wald test) are shown in (b). (XLSX) [file pone.0323625.s002.xlsx]

## Sheet: Supplementary Table S2(a)
Supplementary Table S2(a)
			Coefficients
No	Response	Variables	Beta	95%CI_L	95%CI_U	P value (Wald test)
1	UDVA_post	Intercept	-0.347202	-0.70008	0.00567591	0.0547161
2	UDVA_post	IOL(LS313)	0.0463631	0.0176409	0.0750853	0.00171708	*
3	UDVA_post	Sex(M)	0.0021585	-0.0253804	0.0296974	0.878014
4	UDVA_post	Age	0.00531003	0.0031472	0.00747287	2.39552e-06	*	*
5	UDVA_post	SE	-0.0436304	-0.0685643	-0.0186966	0.000662246	*	*
6	UDVA_post	CYL	-0.0853485	-0.11525	-0.0554473	3.92891e-08	*	*
7	UDVA_post	Corneal Astigmatism	0.0184295	-0.0210975	0.0579565	0.361312
8	UDVA_post	Axial Length	-0.0120279	-0.0236088	-0.000447008	0.0426842	*
9	UDVA_post	WF_4_post_C_Astigmatism	-0.050562	-0.0908762	-0.0102479	0.0143668	*
10	UDVA_post	WF_4_post_C_TotalHOA	0.469103	-1.3975	2.33571	0.622584
11	UDVA_post	WF_4_post_C_Third	-0.651902	-2.49667	1.19286	0.488947
12	UDVA_post	WF_4_post_C_Fourth	0.140451	-1.1862	1.4671	0.835734
13	UDVA_post	WF_4_post_C_Trefoil	0.174034	-0.549863	0.89793	0.637765
14	UDVA_post	WF_4_post_C_Coma	0.223027	-0.399957	0.84601	0.48332
15	UDVA_post	WF_4_post_C_Tetrafoil	-0.0184994	-0.7791	0.742101	0.962003
16	UDVA_post	WF_4_post_C_2ndAstig	0.221597	-0.468634	0.911827	0.529577
17	UDVA_post	WF_4_post_C_Spherical	-0.0577741	-0.521523	0.405975	0.80721
18	UDVA_post	WF_6_post_C_Astigmatism	0.00495575	-0.0409546	0.0508661	0.83255
19	UDVA_post	WF_6_post_C_TotalHOA	0.0570582	-0.230734	0.344851	0.697778
20	UDVA_post	WF_6_post_C_Third	0.0857616	-0.399465	0.570988	0.729224
21	UDVA_post	WF_6_post_C_Fourth	0.0899336	-0.37319	0.553057	0.703697
22	UDVA_post	WF_6_post_C_Trefoil	-0.17502	-0.525532	0.175492	0.328344
23	UDVA_post	WF_6_post_C_Coma	-0.147909	-0.462069	0.166251	0.356692
24	UDVA_post	WF_6_post_C_Tetrafoil	-0.0743147	-0.332728	0.184098	0.573305
25	UDVA_post	WF_6_post_C_2ndAstig	0.0129133	-0.207885	0.233711	0.908795
26	UDVA_post	WF_6_post_C_Spherical	-0.0594991	-0.321529	0.202531	0.656534
27	UDVA_post	Pupil Diameter_post	0.0206851	0.000531972	0.0408382	0.0449766	*
28	CDVA_post	Intercept	-0.528433	-0.737551	-0.319314	1.18564e-06	*	*
29	CDVA_post	IOL(LS313)	0.0305114	0.0134497	0.047573	0.000524517	*	*
30	CDVA_post	Sex(M)	-0.00144938	-0.0178619	0.0149632	0.862703
31	CDVA_post	Age	0.00346705	0.00218046	0.00475365	2.45925e-07	*	*
32	CDVA_post	SE	-0.0240538	-0.0382644	-0.00984318	0.000984885	*
33	CDVA_post	CYL	-0.0195328	-0.0365421	-0.00252337	0.0249075	*
34	CDVA_post	Corneal Astigmatism	0.00671274	-0.0155716	0.0289971	0.555241
35	CDVA_post	Axial Length	0.00206073	-0.00482425	0.00894571	0.557875
36	CDVA_post	WF_4_post_C_Astigmatism	-0.0103664	-0.0330156	0.0122827	0.370221
37	CDVA_post	WF_4_post_C_TotalHOA	-0.275783	-1.31833	0.766761	0.604432
38	CDVA_post	WF_4_post_C_Third	-0.191995	-1.2229	0.838908	0.715294
39	CDVA_post	WF_4_post_C_Fourth	0.0934565	-0.640094	0.827007	0.802968
40	CDVA_post	WF_4_post_C_Trefoil	0.438946	0.0369951	0.840898	0.0330162	*
41	CDVA_post	WF_4_post_C_Coma	0.326445	-0.0188847	0.671775	0.0647782
42	CDVA_post	WF_4_post_C_Tetrafoil	0.0332758	-0.390531	0.457082	0.87778
43	CDVA_post	WF_4_post_C_2ndAstig	0.381583	-0.000693231	0.76386	0.0512372
44	CDVA_post	WF_4_post_C_Spherical	0.0473235	-0.214671	0.309318	0.723496
45	CDVA_post	WF_6_post_C_Astigmatism	0.0181255	-0.00750456	0.0437555	0.166548
46	CDVA_post	WF_6_post_C_TotalHOA	0.0662759	-0.0951417	0.227693	0.421453
47	CDVA_post	WF_6_post_C_Third	0.327305	0.0584903	0.59612	0.0175613	*
48	CDVA_post	WF_6_post_C_Fourth	0.0418478	-0.21627	0.299966	0.750844
49	CDVA_post	WF_6_post_C_Trefoil	-0.337247	-0.532456	-0.142037	0.000787158	*
50	CDVA_post	WF_6_post_C_Coma	-0.269042	-0.443935	-0.0941491	0.00275194	*
51	CDVA_post	WF_6_post_C_Tetrafoil	0.0112281	-0.13288	0.155336	0.878709
52	CDVA_post	WF_6_post_C_2ndAstig	-0.038094	-0.161862	0.0856743	0.546688
53	CDVA_post	WF_6_post_C_Spherical	-0.0204505	-0.165964	0.125063	0.783127
54	CDVA_post	Pupil Diameter_post	0.0106952	-0.00107646	0.0224669	0.0757326
55	UIVA_post	Intercept	-0.141911	-0.819237	0.535415	0.681886
56	UIVA_post	IOL(LS313)	-0.0452774	-0.101035	0.0104804	0.113433
57	UIVA_post	Sex(M)	0.0602575	0.0061171	0.114398	0.0306181	*
58	UIVA_post	Age	0.00102023	-0.00316801	0.00520846	0.633709
59	UIVA_post	SE	0.0595537	0.014541	0.104566	0.0101129	*
60	UIVA_post	CYL	-0.0394152	-0.0924214	0.0135911	0.146332
61	UIVA_post	Corneal Astigmatism	0.0519791	-0.0208121	0.12477	0.162984
62	UIVA_post	Axial Length	0.0110261	-0.0107254	0.0327776	0.322023
63	UIVA_post	WF_4_post_C_Astigmatism	-0.0360882	-0.114768	0.0425917	0.369635
64	UIVA_post	WF_4_post_C_TotalHOA	-1.32086	-4.90552	2.2638	0.470941
65	UIVA_post	WF_4_post_C_Third	0.0963118	-3.56277	3.75539	0.958903
66	UIVA_post	WF_4_post_C_Fourth	0.829406	-1.64903	3.30785	0.512601
67	UIVA_post	WF_4_post_C_Trefoil	0.974789	-0.44197	2.39155	0.178911
68	UIVA_post	WF_4_post_C_Coma	0.601145	-0.670102	1.87239	0.355013
69	UIVA_post	WF_4_post_C_Tetrafoil	0.00643969	-1.39815	1.41102	0.992838
70	UIVA_post	WF_4_post_C_2ndAstig	0.121736	-1.1909	1.43437	0.855933
71	UIVA_post	WF_4_post_C_Spherical	0.317517	-0.589087	1.22412	0.49311
72	UIVA_post	WF_6_post_C_Astigmatism	0.0402588	-0.045839	0.126357	0.360399
73	UIVA_post	WF_6_post_C_TotalHOA	0.385954	-0.169464	0.941372	0.174508
74	UIVA_post	WF_6_post_C_Third	-0.0992611	-1.04248	0.843954	0.836779
75	UIVA_post	WF_6_post_C_Fourth	0.278164	-0.66121	1.21754	0.562223
76	UIVA_post	WF_6_post_C_Trefoil	-0.205852	-0.883779	0.472075	0.552356
77	UIVA_post	WF_6_post_C_Coma	0.0206413	-0.61299	0.654272	0.949149
78	UIVA_post	WF_6_post_C_Tetrafoil	-0.620546	-1.10175	-0.139346	0.0122146	*
79	UIVA_post	WF_6_post_C_2ndAstig	-0.274531	-0.689693	0.140632	0.196299
80	UIVA_post	WF_6_post_C_Spherical	-0.272571	-0.79724	0.252098	0.309766
81	UIVA_post	Pupil Diameter_post	0.00888807	-0.0293711	0.0471472	0.649358
82	CIVA_post	Intercept	-0.287105	-0.523365	-0.0508451	0.0182801	*
83	CIVA_post	IOL(LS313)	0.00565503	-0.0137691	0.0250792	0.568993
84	CIVA_post	Sex(M)	0.0141192	-0.00504274	0.0332811	0.150619
85	CIVA_post	Age	0.00283639	0.00136095	0.00431183	0.000227784	*	*
86	CIVA_post	SE	-0.0203656	-0.0327779	-0.00795321	0.00152687	*
87	CIVA_post	CYL	0.00559704	-0.00881794	0.020012	0.447603
88	CIVA_post	Corneal Astigmatism	-0.013135	-0.0315266	0.00525661	0.163676
89	CIVA_post	Axial Length	0.00291272	-0.0047652	0.0105906	0.458161
90	CIVA_post	WF_4_post_C_Astigmatism	0.00393564	-0.0157323	0.0236036	0.695453
91	CIVA_post	WF_4_post_C_TotalHOA	0.0399219	-0.845892	0.925736	0.929735
92	CIVA_post	WF_4_post_C_Third	-0.684652	-1.59057	0.221265	0.140685
93	CIVA_post	WF_4_post_C_Fourth	-0.06086	-0.653566	0.531846	0.840827
94	CIVA_post	WF_4_post_C_Trefoil	0.620835	0.275176	0.966493	0.000587414	*	*
95	CIVA_post	WF_4_post_C_Coma	0.519811	0.205935	0.833687	0.0014742	*
96	CIVA_post	WF_4_post_C_Tetrafoil	-0.117203	-0.460729	0.226323	0.50484
97	CIVA_post	WF_4_post_C_2ndAstig	0.16126	-0.159152	0.481672	0.325663
98	CIVA_post	WF_4_post_C_Spherical	0.0253283	-0.218048	0.268705	0.838602
99	CIVA_post	WF_6_post_C_Astigmatism	0.0156275	-0.00597086	0.0372259	0.158245
100	CIVA_post	WF_6_post_C_TotalHOA	0.0323205	-0.119959	0.1846	0.67786
101	CIVA_post	WF_6_post_C_Third	0.192666	-0.0366109	0.421944	0.101944
102	CIVA_post	WF_6_post_C_Fourth	0.065304	-0.175508	0.306116	0.595808
103	CIVA_post	WF_6_post_C_Trefoil	-0.226912	-0.391752	-0.0620712	0.00792211	*
104	CIVA_post	WF_6_post_C_Coma	-0.146998	-0.300194	0.00619839	0.0623294
105	CIVA_post	WF_6_post_C_Tetrafoil	-0.0197302	-0.136025	0.0965645	0.74003
106	CIVA_post	WF_6_post_C_2ndAstig	-0.0432061	-0.145914	0.059502	0.411065
107	CIVA_post	WF_6_post_C_Spherical	0.0161029	-0.109893	0.142099	0.802597
108	CIVA_post	Pupil Diameter_post	-0.0010484	-0.0127805	0.0106837	0.861115
109	UNVA_post	Intercept	-0.0724958	-0.727152	0.582161	0.828314
110	UNVA_post	IOL(LS313)	-0.0683496	-0.121567	-0.0151324	0.0123493	*
111	UNVA_post	Sex(M)	0.0334462	-0.0178611	0.0847536	0.202409
112	UNVA_post	Age	0.00494319	0.000882089	0.0090043	0.0176802	*
113	UNVA_post	SE	0.0906193	0.0467433	0.134495	6.13808e-05	*	*
114	UNVA_post	CYL	0.00402175	-0.0486003	0.0566438	0.880997
115	UNVA_post	Corneal Astigmatism	0.0896595	0.0210685	0.158251	0.0107767	*
116	UNVA_post	Axial Length	0.00639912	-0.0150501	0.0278484	0.559164
117	UNVA_post	WF_4_post_C_Astigmatism	-0.0676177	-0.137654	0.00241874	0.0592011
118	UNVA_post	WF_4_post_C_TotalHOA	0.273196	-2.93806	3.48445	0.867663
119	UNVA_post	WF_4_post_C_Third	-0.692878	-3.89687	2.51111	0.671917
120	UNVA_post	WF_4_post_C_Fourth	0.0134902	-2.2353	2.26228	0.990626
121	UNVA_post	WF_4_post_C_Trefoil	0.357095	-0.886815	1.601	0.574038
122	UNVA_post	WF_4_post_C_Coma	-0.00521776	-1.08776	1.07732	0.992468
123	UNVA_post	WF_4_post_C_Tetrafoil	-0.315463	-1.61998	0.989054	0.635815
124	UNVA_post	WF_4_post_C_2ndAstig	0.0640564	-1.1115	1.23962	0.915014
125	UNVA_post	WF_4_post_C_Spherical	0.138573	-0.672236	0.949382	0.737815
126	UNVA_post	WF_6_post_C_Astigmatism	0.00742362	-0.0719929	0.0868401	0.854732
127	UNVA_post	WF_6_post_C_TotalHOA	0.137522	-0.363235	0.63828	0.590702
128	UNVA_post	WF_6_post_C_Third	-0.0751031	-0.93205	0.781844	0.863716
129	UNVA_post	WF_6_post_C_Fourth	0.324995	-0.470175	1.12017	0.423634
130	UNVA_post	WF_6_post_C_Trefoil	-0.0132703	-0.629186	0.602645	0.966339
131	UNVA_post	WF_6_post_C_Coma	0.0841756	-0.470872	0.639223	0.766454
132	UNVA_post	WF_6_post_C_Tetrafoil	-0.428759	-0.8717	0.0141813	0.0586153
133	UNVA_post	WF_6_post_C_2ndAstig	-0.268887	-0.649749	0.111976	0.167256
134	UNVA_post	WF_6_post_C_Spherical	-0.138848	-0.588274	0.310578	0.545236
135	UNVA_post	Pupil Diameter_post	0.0223359	-0.0146509	0.0593227	0.237313
136	CNVA_post	Intercept	-0.367919	-0.575	-0.160838	0.000560462	*	*
137	CNVA_post	IOL(LS313)	0.0240693	0.0069617	0.041177	0.00616423	*
138	CNVA_post	Sex(M)	-0.0167692	-0.0334362	-0.000102241	0.0495235	*
139	CNVA_post	Age	0.00245168	0.00114315	0.0037602	0.000282758	*	*
140	CNVA_post	SE	-0.0199307	-0.0317539	-0.00810751	0.00105078	*
141	CNVA_post	CYL	-0.0101807	-0.0241644	0.00380311	0.15454
142	CNVA_post	Corneal Astigmatism	0.00997761	-0.00781768	0.0277729	0.272662
143	CNVA_post	Axial Length	0.00714173	0.000308081	0.0139754	0.0412894	*
144	CNVA_post	WF_4_post_C_Astigmatism	-0.0050416	-0.0231082	0.013025	0.584818
145	CNVA_post	WF_4_post_C_TotalHOA	-0.597603	-1.4129	0.217692	0.151931
146	CNVA_post	WF_4_post_C_Third	0.439047	-0.378719	1.25681	0.293546
147	CNVA_post	WF_4_post_C_Fourth	0.132101	-0.418096	0.682297	0.638373
148	CNVA_post	WF_4_post_C_Trefoil	0.201483	-0.10859	0.511556	0.203962
149	CNVA_post	WF_4_post_C_Coma	0.0617561	-0.206058	0.32957	0.651695
150	CNVA_post	WF_4_post_C_Tetrafoil	0.0236327	-0.304228	0.351493	0.887756
151	CNVA_post	WF_4_post_C_2ndAstig	0.142992	-0.148109	0.434092	0.336586
152	CNVA_post	WF_4_post_C_Spherical	0.114775	-0.0979117	0.327461	0.290992
153	CNVA_post	WF_6_post_C_Astigmatism	0.000318289	-0.0198649	0.0205015	0.975364
154	CNVA_post	WF_6_post_C_TotalHOA	0.0915923	-0.0379037	0.221088	0.166659
155	CNVA_post	WF_6_post_C_Third	0.0233872	-0.191281	0.238056	0.831077
156	CNVA_post	WF_6_post_C_Fourth	-0.0962267	-0.295555	0.103102	0.344929
157	CNVA_post	WF_6_post_C_Trefoil	-0.134729	-0.289885	0.0204261	0.0899382
158	CNVA_post	WF_6_post_C_Coma	-0.0668681	-0.206807	0.0730707	0.349832
159	CNVA_post	WF_6_post_C_Tetrafoil	0.0781493	-0.0329983	0.189297	0.16936
160	CNVA_post	WF_6_post_C_2ndAstig	0.0171177	-0.080536	0.114771	0.731421
161	CNVA_post	WF_6_post_C_Spherical	0.0241877	-0.0876818	0.136057	0.672087
162	CNVA_post	Pupil Diameter_post	0.00750472	-0.00350904	0.0185185	0.182416
163	WF_4_post_O_Astigmatism	Intercept	0.304418	-0.706076	1.31491	0.555311
164	WF_4_post_O_Astigmatism	IOL(LS313)	0.00820926	-0.0740778	0.0904963	0.845105
165	WF_4_post_O_Astigmatism	Sex(M)	-0.112622	-0.191581	-0.0336627	0.0055314	*
166	WF_4_post_O_Astigmatism	Age	-0.00670714	-0.0129058	-0.000508523	0.0347773	*
167	WF_4_post_O_Astigmatism	SE	0.00612933	-0.0646158	0.0768744	0.865236
168	WF_4_post_O_Astigmatism	CYL	0.491803	0.406993	0.576613	2.24614e-26	*	*
169	WF_4_post_O_Astigmatism	Corneal Astigmatism	0.071792	-0.0400688	0.183653	0.209115
170	WF_4_post_O_Astigmatism	Axial Length	-0.00037026	-0.0335593	0.0328188	0.98257
171	WF_4_post_O_Astigmatism	WF_4_post_C_Astigmatism	0.522073	0.408082	0.636064	9.94301e-18	*	*
172	WF_4_post_O_Astigmatism	WF_4_post_C_TotalHOA	0.0528825	-5.21706	5.32283	0.984318
173	WF_4_post_O_Astigmatism	WF_4_post_C_Third	-1.27965	-6.48842	3.92912	0.630415
174	WF_4_post_O_Astigmatism	WF_4_post_C_Fourth	-1.72818	-5.46479	2.00844	0.365294
175	WF_4_post_O_Astigmatism	WF_4_post_C_Trefoil	0.656411	-1.38438	2.6972	0.528807
176	WF_4_post_O_Astigmatism	WF_4_post_C_Coma	1.1835	-0.572242	2.93924	0.187272
177	WF_4_post_O_Astigmatism	WF_4_post_C_Tetrafoil	1.33596	-0.810207	3.48213	0.223186
178	WF_4_post_O_Astigmatism	WF_4_post_C_2ndAstig	1.12056	-0.824083	3.06521	0.259481
179	WF_4_post_O_Astigmatism	WF_4_post_C_Spherical	-0.309693	-1.62266	1.00328	0.644097
180	WF_4_post_O_Astigmatism	WF_6_post_C_Astigmatism	-0.172133	-0.301742	-0.0425247	0.0095902	*
181	WF_4_post_O_Astigmatism	WF_6_post_C_TotalHOA	-1.09456	-1.90789	-0.281236	0.00866593	*
182	WF_4_post_O_Astigmatism	WF_6_post_C_Third	1.18303	-0.184194	2.55025	0.0907617
183	WF_4_post_O_Astigmatism	WF_6_post_C_Fourth	1.13908	-0.167879	2.44604	0.0883969
184	WF_4_post_O_Astigmatism	WF_6_post_C_Trefoil	-0.245332	-1.2343	0.743641	0.627095
185	WF_4_post_O_Astigmatism	WF_6_post_C_Coma	-0.570811	-1.45711	0.315491	0.207609
186	WF_4_post_O_Astigmatism	WF_6_post_C_Tetrafoil	0.0971543	-0.632197	0.826506	0.794166
187	WF_4_post_O_Astigmatism	WF_6_post_C_2ndAstig	0.244028	-0.379884	0.867939	0.443762
188	WF_4_post_O_Astigmatism	WF_6_post_C_Spherical	-0.554365	-1.29313	0.184399	0.142202
189	WF_4_post_O_Astigmatism	Pupil Diameter_post	0.0510557	-0.0064616	0.108573	0.0827193
190	WF_4_post_O_TotalHOA	Intercept	0.0915675	-0.144991	0.328126	0.448956
191	WF_4_post_O_TotalHOA	IOL(LS313)	0.0880014	0.0687706	0.107232	2.26568e-16	*	*
192	WF_4_post_O_TotalHOA	Sex(M)	0.0146855	-0.00364449	0.0330154	0.11804
193	WF_4_post_O_TotalHOA	Age	0.00151134	6.81481e-05	0.00295452	0.0414881	*
194	WF_4_post_O_TotalHOA	SE	0.00350943	-0.0143942	0.0214131	0.701047
195	WF_4_post_O_TotalHOA	CYL	-0.00930209	-0.0307637	0.0121595	0.396137
196	WF_4_post_O_TotalHOA	Corneal Astigmatism	-0.0075011	-0.0364118	0.0214096	0.611345
197	WF_4_post_O_TotalHOA	Axial Length	-0.00235959	-0.0100727	0.00535356	0.54952
198	WF_4_post_O_TotalHOA	WF_4_post_C_Astigmatism	-0.0100498	-0.0397228	0.0196233	0.507164
199	WF_4_post_O_TotalHOA	WF_4_post_C_TotalHOA	1.40009	0.0056252	2.79455	0.0497197	*
200	WF_4_post_O_TotalHOA	WF_4_post_C_Third	-0.65062	-2.02925	0.728009	0.355491
201	WF_4_post_O_TotalHOA	WF_4_post_C_Fourth	-0.831525	-1.83939	0.176338	0.106631
202	WF_4_post_O_TotalHOA	WF_4_post_C_Trefoil	0.136296	-0.411742	0.684334	0.626203
203	WF_4_post_O_TotalHOA	WF_4_post_C_Coma	-0.132116	-0.603371	0.339139	0.582966
204	WF_4_post_O_TotalHOA	WF_4_post_C_Tetrafoil	0.243023	-0.327785	0.813832	0.40448
205	WF_4_post_O_TotalHOA	WF_4_post_C_2ndAstig	-0.0151283	-0.539881	0.509624	0.954967
206	WF_4_post_O_TotalHOA	WF_4_post_C_Spherical	0.0670118	-0.271815	0.405838	0.698478
207	WF_4_post_O_TotalHOA	WF_6_post_C_Astigmatism	0.0183198	-0.0159515	0.0525911	0.295352
208	WF_4_post_O_TotalHOA	WF_6_post_C_TotalHOA	-0.213126	-0.426677	0.000424317	0.0510953
209	WF_4_post_O_TotalHOA	WF_6_post_C_Third	0.123192	-0.245249	0.491633	0.512618
210	WF_4_post_O_TotalHOA	WF_6_post_C_Fourth	0.253868	-0.0926777	0.600413	0.151776
211	WF_4_post_O_TotalHOA	WF_6_post_C_Trefoil	-0.0652276	-0.32805	0.197595	0.626907
212	WF_4_post_O_TotalHOA	WF_6_post_C_Coma	0.0380758	-0.197769	0.27392	0.75183
213	WF_4_post_O_TotalHOA	WF_6_post_C_Tetrafoil	0.00677427	-0.18649	0.200038	0.945259
214	WF_4_post_O_TotalHOA	WF_6_post_C_2ndAstig	0.0340276	-0.130037	0.198092	0.684569
215	WF_4_post_O_TotalHOA	WF_6_post_C_Spherical	-0.0688035	-0.266639	0.129032	0.495836
216	WF_4_post_O_TotalHOA	Pupil Diameter_post	-0.0184259	-0.0322663	-0.00458554	0.00961183	*
217	WF_4_post_O_Third	Intercept	0.018624	-0.211213	0.248461	0.873975
218	WF_4_post_O_Third	IOL(LS313)	0.0768326	0.0581409	0.0955243	7.2421e-14	*	*
219	WF_4_post_O_Third	Sex(M)	0.0153201	-0.00247267	0.0331129	0.0931482
220	WF_4_post_O_Third	Age	0.00130836	-9.2998e-05	0.00270971	0.0688316
221	WF_4_post_O_Third	SE	-5.58885e-05	-0.0177303	0.0176185	0.995058
222	WF_4_post_O_Third	CYL	-0.00983902	-0.0310032	0.0113251	0.362825
223	WF_4_post_O_Third	Corneal Astigmatism	-0.00523609	-0.0338824	0.0234103	0.72034
224	WF_4_post_O_Third	Axial Length	-0.000806586	-0.0082883	0.00667513	0.832889
225	WF_4_post_O_Third	WF_4_post_C_Astigmatism	-0.00329013	-0.0327308	0.0261505	0.826729
226	WF_4_post_O_Third	WF_4_post_C_TotalHOA	0.768603	-0.621185	2.15839	0.27899
227	WF_4_post_O_Third	WF_4_post_C_Third	-0.00432481	-1.37893	1.37028	0.995083
228	WF_4_post_O_Third	WF_4_post_C_Fourth	-0.781595	-1.78953	0.226337	0.129283
229	WF_4_post_O_Third	WF_4_post_C_Trefoil	0.10466	-0.44381	0.653131	0.708584
230	WF_4_post_O_Third	WF_4_post_C_Coma	-0.181495	-0.652426	0.289437	0.450438
231	WF_4_post_O_Third	WF_4_post_C_Tetrafoil	0.317348	-0.252231	0.886928	0.275424
232	WF_4_post_O_Third	WF_4_post_C_2ndAstig	0.00177796	-0.523593	0.527149	0.994711
233	WF_4_post_O_Third	WF_4_post_C_Spherical	0.111281	-0.22466	0.447221	0.51654
234	WF_4_post_O_Third	WF_6_post_C_Astigmatism	0.0110797	-0.0230576	0.0452169	0.52502
235	WF_4_post_O_Third	WF_6_post_C_TotalHOA	-0.157829	-0.370416	0.0547587	0.146359
236	WF_4_post_O_Third	WF_6_post_C_Third	0.0348939	-0.333904	0.403692	0.852968
237	WF_4_post_O_Third	WF_6_post_C_Fourth	0.215863	-0.129506	0.561231	0.221226
238	WF_4_post_O_Third	WF_6_post_C_Trefoil	-0.0202018	-0.282319	0.241916	0.879999
239	WF_4_post_O_Third	WF_6_post_C_Coma	0.0752235	-0.160066	0.310513	0.531235
240	WF_4_post_O_Third	WF_6_post_C_Tetrafoil	-0.00352072	-0.196145	0.189103	0.971439
241	WF_4_post_O_Third	WF_6_post_C_2ndAstig	0.0300362	-0.133382	0.193454	0.718837
242	WF_4_post_O_Third	WF_6_post_C_Spherical	-0.0838013	-0.281455	0.113852	0.406433
243	WF_4_post_O_Third	Pupil Diameter_post	-0.00831301	-0.021835	0.00520896	0.229379
244	WF_4_post_O_Fourth	Intercept	0.133371	0.0210775	0.245665	0.0207346	*
245	WF_4_post_O_Fourth	IOL(LS313)	0.0403886	0.031257	0.0495201	5.7096e-16	*	*
246	WF_4_post_O_Fourth	Sex(M)	0.000227235	-0.00846718	0.00892165	0.959188
247	WF_4_post_O_Fourth	Age	0.000765637	8.09022e-05	0.00145037	0.0293707	*
248	WF_4_post_O_Fourth	SE	0.00549885	-0.00311228	0.01411	0.211464
249	WF_4_post_O_Fourth	CYL	-0.00307025	-0.0133839	0.00724339	0.559924
250	WF_4_post_O_Fourth	Corneal Astigmatism	-0.00528972	-0.0192377	0.00865831	0.457709
251	WF_4_post_O_Fourth	Axial Length	-0.00295291	-0.0066094	0.000703579	0.114821
252	WF_4_post_O_Fourth	WF_4_post_C_Astigmatism	-0.0146928	-0.0290243	-0.000361237	0.0451317	*
253	WF_4_post_O_Fourth	WF_4_post_C_TotalHOA	0.882393	0.206411	1.55838	0.0108521	*
254	WF_4_post_O_Fourth	WF_4_post_C_Third	-0.776811	-1.44535	-0.108274	0.0232471	*
255	WF_4_post_O_Fourth	WF_4_post_C_Fourth	-0.0205452	-0.510508	0.469418	0.934536
256	WF_4_post_O_Fourth	WF_4_post_C_Trefoil	0.0901551	-0.17641	0.35672	0.507759
257	WF_4_post_O_Fourth	WF_4_post_C_Coma	0.0292302	-0.19972	0.258181	0.802526
258	WF_4_post_O_Fourth	WF_4_post_C_Tetrafoil	-0.144866	-0.421845	0.132112	0.305877
259	WF_4_post_O_Fourth	WF_4_post_C_2ndAstig	-0.0140283	-0.269357	0.2413	0.914295
260	WF_4_post_O_Fourth	WF_4_post_C_Spherical	-0.0413878	-0.204935	0.122159	0.620151
261	WF_4_post_O_Fourth	WF_6_post_C_Astigmatism	0.0190133	0.00240743	0.0356192	0.0253277	*
262	WF_4_post_O_Fourth	WF_6_post_C_TotalHOA	-0.15293	-0.25635	-0.0495095	0.00394293	*
263	WF_4_post_O_Fourth	WF_6_post_C_Third	0.212315	0.0330748	0.391554	0.0207231	*
264	WF_4_post_O_Fourth	WF_6_post_C_Fourth	0.122909	-0.0450782	0.290897	0.15228
265	WF_4_post_O_Fourth	WF_6_post_C_Trefoil	-0.123218	-0.250695	0.00425934	0.0588234
266	WF_4_post_O_Fourth	WF_6_post_C_Coma	-0.0648705	-0.179293	0.0495523	0.267101
267	WF_4_post_O_Fourth	WF_6_post_C_Tetrafoil	0.0530266	-0.0406638	0.146717	0.26791
268	WF_4_post_O_Fourth	WF_6_post_C_2ndAstig	0.00983237	-0.0696587	0.0893234	0.808558
269	WF_4_post_O_Fourth	WF_6_post_C_Spherical	0.00838753	-0.0877086	0.104484	0.864246
270	WF_4_post_O_Fourth	Pupil Diameter_post	-0.0208815	-0.0274816	-0.0142814	1.89699e-09	*	*
271	WF_4_post_O_Trefoil	Intercept	0.0929909	-0.0967288	0.282711	0.337631
272	WF_4_post_O_Trefoil	IOL(LS313)	0.0499029	0.0344795	0.0653262	1.03563e-09	*	*
273	WF_4_post_O_Trefoil	Sex(M)	0.0178093	0.00311011	0.0325086	0.0183433	*
274	WF_4_post_O_Trefoil	Age	0.000738842	-0.000418523	0.00189621	0.212042
275	WF_4_post_O_Trefoil	SE	-0.00417633	-0.0185549	0.0102022	0.569477
276	WF_4_post_O_Trefoil	CYL	-0.00860868	-0.0258433	0.00862598	0.328174
277	WF_4_post_O_Trefoil	Corneal Astigmatism	-0.000911862	-0.0241381	0.0223143	0.9387
278	WF_4_post_O_Trefoil	Axial Length	-0.00377201	-0.00995707	0.00241306	0.233155
279	WF_4_post_O_Trefoil	WF_4_post_C_Astigmatism	-0.0129686	-0.03681	0.0108729	0.28696
280	WF_4_post_O_Trefoil	WF_4_post_C_TotalHOA	0.267659	-0.853173	1.38849	0.639981
281	WF_4_post_O_Trefoil	WF_4_post_C_Third	0.449412	-0.658727	1.55755	0.427115
282	WF_4_post_O_Trefoil	WF_4_post_C_Fourth	-0.197567	-1.00791	0.612775	0.632997
283	WF_4_post_O_Trefoil	WF_4_post_C_Trefoil	0.0514576	-0.389189	0.492104	0.819071
284	WF_4_post_O_Trefoil	WF_4_post_C_Coma	-0.547571	-0.926441	-0.1687	0.00483522	*
285	WF_4_post_O_Trefoil	WF_4_post_C_Tetrafoil	0.0270903	-0.431757	0.485937	0.90793
286	WF_4_post_O_Trefoil	WF_4_post_C_2ndAstig	-0.148081	-0.570026	0.273864	0.491925
287	WF_4_post_O_Trefoil	WF_4_post_C_Spherical	0.0560964	-0.216119	0.328312	0.686486
288	WF_4_post_O_Trefoil	WF_6_post_C_Astigmatism	0.0165623	-0.0109829	0.0441074	0.239244
289	WF_4_post_O_Trefoil	WF_6_post_C_TotalHOA	-0.106109	-0.277737	0.0655177	0.226257
290	WF_4_post_O_Trefoil	WF_6_post_C_Third	-0.0726417	-0.368893	0.223609	0.631054
291	WF_4_post_O_Trefoil	WF_6_post_C_Fourth	0.0515215	-0.227023	0.330066	0.717129
292	WF_4_post_O_Trefoil	WF_6_post_C_Trefoil	0.0987781	-0.112484	0.31004	0.359958
293	WF_4_post_O_Trefoil	WF_6_post_C_Coma	0.111781	-0.0778006	0.301363	0.248464
294	WF_4_post_O_Trefoil	WF_6_post_C_Tetrafoil	0.0669414	-0.0883999	0.222283	0.398788
295	WF_4_post_O_Trefoil	WF_6_post_C_2ndAstig	0.0480078	-0.083854	0.17987	0.475865
296	WF_4_post_O_Trefoil	WF_6_post_C_Spherical	-0.0267141	-0.185763	0.132334	0.742162
297	WF_4_post_O_Trefoil	Pupil Diameter_post	-0.00242809	-0.0135334	0.00867721	0.668563
298	WF_4_post_O_Coma	Intercept	-0.0941913	-0.300033	0.11165	0.370281
299	WF_4_post_O_Coma	IOL(LS313)	0.0537718	0.0370207	0.0705228	7.69596e-10	*	*
300	WF_4_post_O_Coma	Sex(M)	0.00131204	-0.0146144	0.0172385	0.871801
301	WF_4_post_O_Coma	Age	0.00114651	-0.000108097	0.00240112	0.0739713
302	WF_4_post_O_Coma	SE	0.0011974	-0.0148701	0.0172649	0.883937
303	WF_4_post_O_Coma	CYL	-0.00199689	-0.0212099	0.0172161	0.838674
304	WF_4_post_O_Coma	Corneal Astigmatism	-0.00641403	-0.032537	0.019709	0.630587
305	WF_4_post_O_Coma	Axial Length	0.00340036	-0.00328976	0.0100905	0.319708
306	WF_4_post_O_Coma	WF_4_post_C_Astigmatism	0.00866041	-0.0182183	0.0355391	0.528035
307	WF_4_post_O_Coma	WF_4_post_C_TotalHOA	0.778009	-0.496712	2.05273	0.232249
308	WF_4_post_O_Coma	WF_4_post_C_Third	-0.754082	-2.01559	0.507425	0.241996
309	WF_4_post_O_Coma	WF_4_post_C_Fourth	-0.820093	-1.74732	0.107136	0.0837126
310	WF_4_post_O_Coma	WF_4_post_C_Trefoil	0.309946	-0.195381	0.815273	0.22995
311	WF_4_post_O_Coma	WF_4_post_C_Coma	0.477904	0.0449004	0.910909	0.031069	*
312	WF_4_post_O_Coma	WF_4_post_C_Tetrafoil	0.36917	-0.153882	0.892222	0.167265
313	WF_4_post_O_Coma	WF_4_post_C_2ndAstig	0.17531	-0.308692	0.659312	0.478129
314	WF_4_post_O_Coma	WF_4_post_C_Spherical	0.0934589	-0.213215	0.400132	0.550612
315	WF_4_post_O_Coma	WF_6_post_C_Astigmatism	-0.00310507	-0.0343957	0.0281855	0.845878
316	WF_4_post_O_Coma	WF_6_post_C_TotalHOA	-0.108145	-0.302971	0.0866812	0.277216
317	WF_4_post_O_Coma	WF_6_post_C_Third	0.0664753	-0.273258	0.406209	0.701529
318	WF_4_post_O_Coma	WF_6_post_C_Fourth	0.315924	-0.000792077	0.63264	0.0512144
319	WF_4_post_O_Coma	WF_6_post_C_Trefoil	-0.0885345	-0.329101	0.152031	0.471095
320	WF_4_post_O_Coma	WF_6_post_C_Coma	0.031882	-0.184127	0.247891	0.7725
321	WF_4_post_O_Coma	WF_6_post_C_Tetrafoil	-0.11937	-0.296047	0.0573067	0.186117
322	WF_4_post_O_Coma	WF_6_post_C_2ndAstig	-0.0511007	-0.200966	0.0987642	0.504287
323	WF_4_post_O_Coma	WF_6_post_C_Spherical	-0.142563	-0.324257	0.0391297	0.124806
324	WF_4_post_O_Coma	Pupil Diameter_post	-0.00798241	-0.0201563	0.00419153	0.199422
325	WF_4_post_O_Tetrafoil	Intercept	0.0441732	-0.0526686	0.141015	0.372116
326	WF_4_post_O_Tetrafoil	IOL(LS313)	0.0188046	0.0109309	0.0266783	4.5331e-06	*	*
327	WF_4_post_O_Tetrafoil	Sex(M)	0.00198473	-0.00551582	0.00948528	0.604458
328	WF_4_post_O_Tetrafoil	Age	0.000406766	-0.000183875	0.000997407	0.178244
329	WF_4_post_O_Tetrafoil	SE	0.00384859	-0.00353226	0.0112294	0.307397
330	WF_4_post_O_Tetrafoil	CYL	0.000123829	-0.00872011	0.00896777	0.97812
331	WF_4_post_O_Tetrafoil	Corneal Astigmatism	-0.00511988	-0.0170584	0.0068186	0.401073
332	WF_4_post_O_Tetrafoil	Axial Length	-0.00124723	-0.00440256	0.00190811	0.439219
333	WF_4_post_O_Tetrafoil	WF_4_post_C_Astigmatism	-0.00547162	-0.0177322	0.00678892	0.382226
334	WF_4_post_O_Tetrafoil	WF_4_post_C_TotalHOA	0.462314	-0.114972	1.0396	0.117228
335	WF_4_post_O_Tetrafoil	WF_4_post_C_Third	-0.338412	-0.90924	0.232416	0.245887
336	WF_4_post_O_Tetrafoil	WF_4_post_C_Fourth	-0.0299799	-0.447861	0.387901	0.88824
337	WF_4_post_O_Tetrafoil	WF_4_post_C_Trefoil	0.0102135	-0.217063	0.23749	0.929855
338	WF_4_post_O_Tetrafoil	WF_4_post_C_Coma	-0.0397698	-0.235092	0.155553	0.690035
339	WF_4_post_O_Tetrafoil	WF_4_post_C_Tetrafoil	0.157077	-0.0793513	0.393505	0.193551
340	WF_4_post_O_Tetrafoil	WF_4_post_C_2ndAstig	-0.106931	-0.324599	0.110737	0.336168
341	WF_4_post_O_Tetrafoil	WF_4_post_C_Spherical	-0.109591	-0.249538	0.0303562	0.125566
342	WF_4_post_O_Tetrafoil	WF_6_post_C_Astigmatism	0.00301476	-0.0111698	0.0171993	0.677195
343	WF_4_post_O_Tetrafoil	WF_6_post_C_TotalHOA	-0.0966328	-0.184991	-0.00827418	0.0326263	*
344	WF_4_post_O_Tetrafoil	WF_6_post_C_Third	0.110997	-0.0418162	0.263811	0.155282
345	WF_4_post_O_Tetrafoil	WF_6_post_C_Fourth	0.0317854	-0.111679	0.17525	0.664323
346	WF_4_post_O_Tetrafoil	WF_6_post_C_Trefoil	-0.062408	-0.171245	0.0464287	0.261687
347	WF_4_post_O_Tetrafoil	WF_6_post_C_Coma	-0.0167273	-0.114406	0.0809518	0.737302
348	WF_4_post_O_Tetrafoil	WF_6_post_C_Tetrafoil	0.0576453	-0.0223648	0.137655	0.15863
349	WF_4_post_O_Tetrafoil	WF_6_post_C_2ndAstig	0.0311119	-0.0367873	0.099011	0.369639
350	WF_4_post_O_Tetrafoil	WF_6_post_C_Spherical	0.0205156	-0.0614733	0.102505	0.624073
351	WF_4_post_O_Tetrafoil	Pupil Diameter_post	-0.00567527	-0.011355	4.48387e-06	0.0510631
352	WF_4_post_O_2ndAstig	Intercept	0.0539735	-0.0162836	0.124231	0.132866
353	WF_4_post_O_2ndAstig	IOL(LS313)	0.00297217	-0.00274526	0.0086896	0.308823
354	WF_4_post_O_2ndAstig	Sex(M)	-0.00107432	-0.00651028	0.00436165	0.698683
355	WF_4_post_O_2ndAstig	Age	0.000413478	-1.4741e-05	0.000841696	0.0590873
356	WF_4_post_O_2ndAstig	SE	0.000805743	-0.00467835	0.00628984	0.773507
357	WF_4_post_O_2ndAstig	CYL	-0.00285971	-0.00941743	0.00369801	0.393178
358	WF_4_post_O_2ndAstig	Corneal Astigmatism	-0.00037685	-0.00929308	0.00853937	0.934016
359	WF_4_post_O_2ndAstig	Axial Length	-0.00126017	-0.00354362	0.00102328	0.280001
360	WF_4_post_O_2ndAstig	WF_4_post_C_Astigmatism	-0.0148869	-0.024061	-0.00571271	0.00157598	*
361	WF_4_post_O_2ndAstig	WF_4_post_C_TotalHOA	0.342169	-0.0929151	0.777253	0.123943
362	WF_4_post_O_2ndAstig	WF_4_post_C_Third	-0.363745	-0.794319	0.0668285	0.0984883
363	WF_4_post_O_2ndAstig	WF_4_post_C_Fourth	0.0067672	-0.309712	0.323246	0.96659
364	WF_4_post_O_2ndAstig	WF_4_post_C_Trefoil	0.0804663	-0.0920103	0.252943	0.361011
365	WF_4_post_O_2ndAstig	WF_4_post_C_Coma	0.100857	-0.0469349	0.248648	0.181744
366	WF_4_post_O_2ndAstig	WF_4_post_C_Tetrafoil	-0.206348	-0.384874	-0.0278214	0.0239786	*
367	WF_4_post_O_2ndAstig	WF_4_post_C_2ndAstig	0.248592	0.0833943	0.41379	0.00335607	*
368	WF_4_post_O_2ndAstig	WF_4_post_C_Spherical	-0.130296	-0.234969	-0.0256234	0.0150957	*
369	WF_4_post_O_2ndAstig	WF_6_post_C_Astigmatism	0.0167948	0.0061148	0.0274748	0.00218607	*
370	WF_4_post_O_2ndAstig	WF_6_post_C_TotalHOA	-0.0519177	-0.118415	0.0145797	0.126681
371	WF_4_post_O_2ndAstig	WF_6_post_C_Third	0.0806208	-0.035336	0.196578	0.173679
372	WF_4_post_O_2ndAstig	WF_6_post_C_Fourth	-0.00796978	-0.11607	0.100131	0.885171
373	WF_4_post_O_2ndAstig	WF_6_post_C_Trefoil	-0.0580129	-0.140122	0.0240964	0.166826
374	WF_4_post_O_2ndAstig	WF_6_post_C_Coma	-0.0332955	-0.107023	0.0404322	0.376574
375	WF_4_post_O_2ndAstig	WF_6_post_C_Tetrafoil	0.053793	-0.00650972	0.114096	0.0811005
376	WF_4_post_O_2ndAstig	WF_6_post_C_2ndAstig	0.0476775	-0.0034739	0.098829	0.0684048
377	WF_4_post_O_2ndAstig	WF_6_post_C_Spherical	0.0294619	-0.032553	0.0914769	0.352294
378	WF_4_post_O_2ndAstig	Pupil Diameter_post	-0.00791633	-0.0120715	-0.00376115	0.00021352	*	*
379	WF_4_post_O_Spherical	Intercept	0.202985	0.109454	0.296516	2.90749e-05	*	*
380	WF_4_post_O_Spherical	IOL(LS313)	0.0603491	0.0527458	0.0679524	2.07015e-39	*	*
381	WF_4_post_O_Spherical	Sex(M)	0.000502885	-0.00674504	0.00775081	0.891934
382	WF_4_post_O_Spherical	Age	-0.000208045	-0.000778684	0.000362595	0.475505
383	WF_4_post_O_Spherical	SE	0.00631477	-0.00075531	0.0133849	0.0807684
384	WF_4_post_O_Spherical	CYL	-0.0085704	-0.0170461	-9.47442e-05	0.0481726	*
385	WF_4_post_O_Spherical	Corneal Astigmatism	-0.0015591	-0.0129724	0.00985424	0.789027
386	WF_4_post_O_Spherical	Axial Length	-0.00303827	-0.00608828	1.17442e-05	0.0519799
387	WF_4_post_O_Spherical	WF_4_post_C_Astigmatism	-0.000166798	-0.0118799	0.0115463	0.977746
388	WF_4_post_O_Spherical	WF_4_post_C_TotalHOA	0.120068	-0.430199	0.670335	0.669104
389	WF_4_post_O_Spherical	WF_4_post_C_Third	-0.501005	-1.04501	0.0429982	0.0717597
390	WF_4_post_O_Spherical	WF_4_post_C_Fourth	-0.0847726	-0.482375	0.31283	0.67624
391	WF_4_post_O_Spherical	WF_4_post_C_Trefoil	0.291039	0.0748431	0.507235	0.00863719	*
392	WF_4_post_O_Spherical	WF_4_post_C_Coma	0.252087	0.066165	0.438009	0.00816936	*
393	WF_4_post_O_Spherical	WF_4_post_C_Tetrafoil	-0.0305651	-0.255791	0.19466	0.790375
394	WF_4_post_O_Spherical	WF_4_post_C_2ndAstig	-0.0132475	-0.220248	0.193753	0.90024
395	WF_4_post_O_Spherical	WF_4_post_C_Spherical	0.625983	0.492225	0.75974	1.97663e-18	*	*
396	WF_4_post_O_Spherical	WF_6_post_C_Astigmatism	0.00171378	-0.0118105	0.015238	0.803967
397	WF_4_post_O_Spherical	WF_6_post_C_TotalHOA	-0.0818054	-0.166083	0.0024717	0.0577669
398	WF_4_post_O_Spherical	WF_6_post_C_Third	0.125232	-0.0201112	0.270575	0.0920059
399	WF_4_post_O_Spherical	WF_6_post_C_Fourth	0.134579	-0.00216996	0.271328	0.0543989
400	WF_4_post_O_Spherical	WF_6_post_C_Trefoil	-0.0380676	-0.141774	0.0656386	0.472248
401	WF_4_post_O_Spherical	WF_6_post_C_Coma	-0.0544003	-0.147459	0.0386586	0.252526
402	WF_4_post_O_Spherical	WF_6_post_C_Tetrafoil	-0.00651953	-0.0827827	0.0697436	0.867012
403	WF_4_post_O_Spherical	WF_6_post_C_2ndAstig	-0.0700008	-0.134746	-0.00525568	0.0346509	*
404	WF_4_post_O_Spherical	WF_6_post_C_Spherical	-0.0381657	-0.116218	0.0398869	0.338412
405	WF_4_post_O_Spherical	Pupil Diameter_post	-0.0293123	-0.0347822	-0.0238424	2.36874e-22	*	*
406	WF_4_post_I_Astigmatism	Intercept	-0.806747	-1.64415	0.030657	0.0600658
407	WF_4_post_I_Astigmatism	IOL(LS313)	-0.0850235	-0.1531	-0.0169468	0.0150005	*
408	WF_4_post_I_Astigmatism	Sex(M)	-0.0126439	-0.0775268	0.0522389	0.702808
409	WF_4_post_I_Astigmatism	Age	0.00129285	-0.00381574	0.00640145	0.620288
410	WF_4_post_I_Astigmatism	SE	0.0117344	-0.0517032	0.0751719	0.717129
411	WF_4_post_I_Astigmatism	CYL	-0.0277282	-0.103769	0.0483123	0.475203
412	WF_4_post_I_Astigmatism	Corneal Astigmatism	0.0213912	-0.081071	0.123853	0.682605
413	WF_4_post_I_Astigmatism	Axial Length	0.00426024	-0.0230412	0.0315617	0.75997
414	WF_4_post_I_Astigmatism	WF_4_post_C_Astigmatism	0.0433165	-0.0618559	0.148489	0.41997
415	WF_4_post_I_Astigmatism	WF_4_post_C_TotalHOA	-2.53652	-7.48028	2.40724	0.315158
416	WF_4_post_I_Astigmatism	WF_4_post_C_Third	-0.285299	-5.17302	4.60243	0.908969
417	WF_4_post_I_Astigmatism	WF_4_post_C_Fourth	0.34681	-3.22709	3.92071	0.849246
418	WF_4_post_I_Astigmatism	WF_4_post_C_Trefoil	2.22047	0.277075	4.16386	0.0256492	*
419	WF_4_post_I_Astigmatism	WF_4_post_C_Coma	1.13732	-0.533681	2.80831	0.182912
420	WF_4_post_I_Astigmatism	WF_4_post_C_Tetrafoil	-0.805203	-2.82902	1.21861	0.43593
421	WF_4_post_I_Astigmatism	WF_4_post_C_2ndAstig	0.620764	-1.24012	2.48165	0.513582
422	WF_4_post_I_Astigmatism	WF_4_post_C_Spherical	-0.726379	-1.92724	0.474482	0.236453
423	WF_4_post_I_Astigmatism	WF_6_post_C_Astigmatism	-0.0132041	-0.134702	0.108294	0.831421
424	WF_4_post_I_Astigmatism	WF_6_post_C_TotalHOA	-0.0978961	-0.854935	0.659143	0.800036
425	WF_4_post_I_Astigmatism	WF_6_post_C_Third	0.263098	-1.04345	1.56965	0.693279
426	WF_4_post_I_Astigmatism	WF_6_post_C_Fourth	-0.207285	-1.43589	1.02132	0.741043
427	WF_4_post_I_Astigmatism	WF_6_post_C_Trefoil	-0.440435	-1.37225	0.49138	0.354746
428	WF_4_post_I_Astigmatism	WF_6_post_C_Coma	-0.00816855	-0.844353	0.828016	0.984733
429	WF_4_post_I_Astigmatism	WF_6_post_C_Tetrafoil	0.200982	-0.484196	0.886159	0.565643
430	WF_4_post_I_Astigmatism	WF_6_post_C_2ndAstig	0.152125	-0.429503	0.733753	0.608465
431	WF_4_post_I_Astigmatism	WF_6_post_C_Spherical	0.490533	-0.210951	1.19202	0.171225
432	WF_4_post_I_Astigmatism	Pupil Diameter_post	0.0435553	-0.00545485	0.0925655	0.0824989
433	WF_4_post_I_TotalHOA	Intercept	0.0218239	-0.192389	0.236037	0.841901
434	WF_4_post_I_TotalHOA	IOL(LS313)	0.122521	0.105107	0.139934	3.90101e-32	*	*
435	WF_4_post_I_TotalHOA	Sex(M)	-0.00638659	-0.0229884	0.0102152	0.451641
436	WF_4_post_I_TotalHOA	Age	0.000846997	-0.000460033	0.00215403	0.205329
437	WF_4_post_I_TotalHOA	SE	-0.00271851	-0.0188841	0.013447	0.741871
438	WF_4_post_I_TotalHOA	CYL	0.00498218	-0.0143988	0.0243632	0.614652
439	WF_4_post_I_TotalHOA	Corneal Astigmatism	0.000612558	-0.0254731	0.0266982	0.963311
440	WF_4_post_I_TotalHOA	Axial Length	0.0043805	-0.0026061	0.0113671	0.220425
441	WF_4_post_I_TotalHOA	WF_4_post_C_Astigmatism	0.0217273	-0.00503956	0.0484941	0.11235
442	WF_4_post_I_TotalHOA	WF_4_post_C_TotalHOA	0.00919044	-1.24773	1.26611	0.988572
443	WF_4_post_I_TotalHOA	WF_4_post_C_Third	0.590229	-0.652339	1.8328	0.352369
444	WF_4_post_I_TotalHOA	WF_4_post_C_Fourth	0.270608	-0.637254	1.17847	0.55939
445	WF_4_post_I_TotalHOA	WF_4_post_C_Trefoil	-0.342832	-0.83647	0.150807	0.174188
446	WF_4_post_I_TotalHOA	WF_4_post_C_Coma	-0.204777	-0.62934	0.219785	0.345021
447	WF_4_post_I_TotalHOA	WF_4_post_C_Tetrafoil	0.170469	-0.343929	0.684867	0.516343
448	WF_4_post_I_TotalHOA	WF_4_post_C_2ndAstig	0.408646	-0.0639662	0.881258	0.0908912
449	WF_4_post_I_TotalHOA	WF_4_post_C_Spherical	0.129141	-0.176556	0.434838	0.408135
450	WF_4_post_I_TotalHOA	WF_6_post_C_Astigmatism	-0.0293023	-0.0601959	0.0015912	0.0637006
451	WF_4_post_I_TotalHOA	WF_6_post_C_TotalHOA	-0.153621	-0.346153	0.0389112	0.118577
452	WF_4_post_I_TotalHOA	WF_6_post_C_Third	0.0353218	-0.296526	0.36717	0.834847
453	WF_4_post_I_TotalHOA	WF_6_post_C_Fourth	0.119641	-0.192719	0.432002	0.453228
454	WF_4_post_I_TotalHOA	WF_6_post_C_Trefoil	0.0428518	-0.194016	0.27972	0.723076
455	WF_4_post_I_TotalHOA	WF_6_post_C_Coma	0.0452628	-0.167279	0.257805	0.676596
456	WF_4_post_I_TotalHOA	WF_6_post_C_Tetrafoil	0.0745848	-0.099614	0.248784	0.401828
457	WF_4_post_I_TotalHOA	WF_6_post_C_2ndAstig	0.00832984	-0.139574	0.156233	0.912155
458	WF_4_post_I_TotalHOA	WF_6_post_C_Spherical	-0.0271475	-0.205389	0.151094	0.765452
459	WF_4_post_I_TotalHOA	Pupil Diameter_post	-0.0319519	-0.0444723	-0.0194315	9.85976e-07	*	*
460	WF_4_post_I_Third	Intercept	0.0167702	-0.179666	0.213206	0.867265
461	WF_4_post_I_Third	IOL(LS313)	0.127512	0.111537	0.143487	8.75916e-38	*	*
462	WF_4_post_I_Third	Sex(M)	-0.00679206	-0.0219993	0.00841519	0.38234
463	WF_4_post_I_Third	Age	0.000768482	-0.000429231	0.0019662	0.209903
464	WF_4_post_I_Third	SE	-0.00277939	-0.017882	0.0123232	0.718521
465	WF_4_post_I_Third	CYL	0.00821906	-0.00986584	0.026304	0.373643
466	WF_4_post_I_Third	Corneal Astigmatism	0.00240524	-0.0220717	0.0268821	0.847367
467	WF_4_post_I_Third	Axial Length	0.00378762	-0.00260698	0.0101822	0.247009
468	WF_4_post_I_Third	WF_4_post_C_Astigmatism	0.0179225	-0.00723266	0.0430777	0.163321
469	WF_4_post_I_Third	WF_4_post_C_TotalHOA	-0.0245028	-1.21191	1.16291	0.967757
470	WF_4_post_I_Third	WF_4_post_C_Third	0.477709	-0.69672	1.65214	0.425745
471	WF_4_post_I_Third	WF_4_post_C_Fourth	0.192617	-0.668504	1.05374	0.661306
472	WF_4_post_I_Third	WF_4_post_C_Trefoil	-0.270219	-0.738794	0.198355	0.258989
473	WF_4_post_I_Third	WF_4_post_C_Coma	-0.105715	-0.508055	0.296626	0.606825
474	WF_4_post_I_Third	WF_4_post_C_Tetrafoil	0.112347	-0.374283	0.598977	0.651136
475	WF_4_post_I_Third	WF_4_post_C_2ndAstig	0.373025	-0.075814	0.821864	0.104071
476	WF_4_post_I_Third	WF_4_post_C_Spherical	0.124713	-0.162328	0.411755	0.39494
477	WF_4_post_I_Third	WF_6_post_C_Astigmatism	-0.0275414	-0.0567079	0.00162509	0.0648817
478	WF_4_post_I_Third	WF_6_post_C_TotalHOA	-0.15438	-0.336014	0.027253	0.0964567
479	WF_4_post_I_Third	WF_6_post_C_Third	0.0249902	-0.290085	0.340065	0.876534
480	WF_4_post_I_Third	WF_6_post_C_Fourth	0.116692	-0.178384	0.411769	0.438698
481	WF_4_post_I_Third	WF_6_post_C_Trefoil	0.0693889	-0.154557	0.293335	0.543972
482	WF_4_post_I_Third	WF_6_post_C_Coma	0.0596811	-0.141343	0.260705	0.56094
483	WF_4_post_I_Third	WF_6_post_C_Tetrafoil	0.0652234	-0.099351	0.229798	0.437714
484	WF_4_post_I_Third	WF_6_post_C_2ndAstig	0.0030313	-0.136591	0.142653	0.966077
485	WF_4_post_I_Third	WF_6_post_C_Spherical	-0.0266334	-0.195499	0.142232	0.757372
486	WF_4_post_I_Third	Pupil Diameter_post	-0.0283446	-0.0399007	-0.0167886	2.53943e-06	*	*
487	WF_4_post_I_Fourth	Intercept	0.0186557	-0.10444	0.141751	0.766656
488	WF_4_post_I_Fourth	IOL(LS313)	0.02115	0.011144	0.031156	4.58427e-05	*	*
489	WF_4_post_I_Fourth	Sex(M)	0.00231259	-0.00724313	0.0118683	0.635656
490	WF_4_post_I_Fourth	Age	0.000461111	-0.000290754	0.00121298	0.230423
491	WF_4_post_I_Fourth	SE	-0.000268444	-0.00937563	0.00883874	0.953957
492	WF_4_post_I_Fourth	CYL	-0.00148242	-0.0124085	0.00944362	0.790427
493	WF_4_post_I_Fourth	Corneal Astigmatism	-0.00264221	-0.0172637	0.0119793	0.723373
494	WF_4_post_I_Fourth	Axial Length	0.00183203	-0.00219065	0.00585471	0.372884
495	WF_4_post_I_Fourth	WF_4_post_C_Astigmatism	0.0143788	-0.000598052	0.0293557	0.0605428
496	WF_4_post_I_Fourth	WF_4_post_C_TotalHOA	0.0625784	-0.637263	0.76242	0.86096
497	WF_4_post_I_Fourth	WF_4_post_C_Third	0.345997	-0.345649	1.03764	0.327403
498	WF_4_post_I_Fourth	WF_4_post_C_Fourth	0.194198	-0.308964	0.69736	0.449811
499	WF_4_post_I_Fourth	WF_4_post_C_Trefoil	-0.224361	-0.498022	0.0492991	0.108854
500	WF_4_post_I_Fourth	WF_4_post_C_Coma	-0.23485	-0.470427	0.000726892	0.0513908
501	WF_4_post_I_Fourth	WF_4_post_C_Tetrafoil	0.125552	-0.160464	0.411568	0.390074
502	WF_4_post_I_Fourth	WF_4_post_C_2ndAstig	0.201471	-0.06027	0.463212	0.132176
503	WF_4_post_I_Fourth	WF_4_post_C_Spherical	0.048768	-0.122558	0.220094	0.577193
504	WF_4_post_I_Fourth	WF_6_post_C_Astigmatism	-0.0164746	-0.0336837	0.000734459	0.0612925
505	WF_4_post_I_Fourth	WF_6_post_C_TotalHOA	-0.0367125	-0.144103	0.0706782	0.50319
506	WF_4_post_I_Fourth	WF_6_post_C_Third	0.0350643	-0.148788	0.218916	0.708743
507	WF_4_post_I_Fourth	WF_6_post_C_Fourth	0.0411963	-0.132688	0.21508	0.642629
508	WF_4_post_I_Fourth	WF_6_post_C_Trefoil	-0.037184	-0.168949	0.0945811	0.580482
509	WF_4_post_I_Fourth	WF_6_post_C_Coma	-0.0183761	-0.136563	0.0998111	0.760711
510	WF_4_post_I_Fourth	WF_6_post_C_Tetrafoil	0.0302705	-0.0667068	0.127248	0.541003
511	WF_4_post_I_Fourth	WF_6_post_C_2ndAstig	0.0067267	-0.075729	0.0891824	0.873039
512	WF_4_post_I_Fourth	WF_6_post_C_Spherical	-0.0298586	-0.128797	0.0690802	0.554508
513	WF_4_post_I_Fourth	Pupil Diameter_post	-0.0157783	-0.0229237	-0.00863293	2.00021e-05	*	*
514	WF_4_post_I_Trefoil	Intercept	-0.0288635	-0.170813	0.113086	0.690429
515	WF_4_post_I_Trefoil	IOL(LS313)	0.0912012	0.0796495	0.102753	2.60888e-43	*	*
516	WF_4_post_I_Trefoil	Sex(M)	-0.00494372	-0.0159267	0.00603927	0.378133
517	WF_4_post_I_Trefoil	Age	0.000192715	-0.000672471	0.0010579	0.662635
518	WF_4_post_I_Trefoil	SE	-0.0106856	-0.0217658	0.000394625	0.0593996
519	WF_4_post_I_Trefoil	CYL	0.00773741	-0.005512	0.0209868	0.253006
520	WF_4_post_I_Trefoil	Corneal Astigmatism	0.0118216	-0.006193	0.0298362	0.199061
521	WF_4_post_I_Trefoil	Axial Length	0.00349276	-0.00112079	0.00810631	0.138577
522	WF_4_post_I_Trefoil	WF_4_post_C_Astigmatism	0.00818591	-0.0103498	0.0267217	0.387194
523	WF_4_post_I_Trefoil	WF_4_post_C_TotalHOA	0.0950224	-0.784034	0.974079	0.83231
524	WF_4_post_I_Trefoil	WF_4_post_C_Third	-0.11003	-0.979974	0.759915	0.80433
525	WF_4_post_I_Trefoil	WF_4_post_C_Fourth	0.15288	-0.486544	0.792303	0.63958
526	WF_4_post_I_Trefoil	WF_4_post_C_Trefoil	0.127174	-0.221303	0.47565	0.474819
527	WF_4_post_I_Trefoil	WF_4_post_C_Coma	0.0910928	-0.20751	0.389696	0.550203
528	WF_4_post_I_Trefoil	WF_4_post_C_Tetrafoil	0.194871	-0.165829	0.555571	0.290234
529	WF_4_post_I_Trefoil	WF_4_post_C_2ndAstig	0.182173	-0.151598	0.515944	0.285318
530	WF_4_post_I_Trefoil	WF_4_post_C_Spherical	-0.0755909	-0.287075	0.135893	0.483951
531	WF_4_post_I_Trefoil	WF_6_post_C_Astigmatism	-0.0280561	-0.0496343	-0.00647787	0.0111661	*
532	WF_4_post_I_Trefoil	WF_6_post_C_TotalHOA	-0.120927	-0.25528	0.0134263	0.0784148
533	WF_4_post_I_Trefoil	WF_6_post_C_Third	0.122555	-0.111728	0.356837	0.3058
534	WF_4_post_I_Trefoil	WF_6_post_C_Fourth	0.22723	0.00881997	0.445639	0.0420418	*
535	WF_4_post_I_Trefoil	WF_6_post_C_Trefoil	-0.0324957	-0.198392	0.1334	0.701223
536	WF_4_post_I_Trefoil	WF_6_post_C_Coma	-0.0382213	-0.187183	0.11074	0.615286
537	WF_4_post_I_Trefoil	WF_6_post_C_Tetrafoil	-0.0337933	-0.155631	0.0880442	0.586974
538	WF_4_post_I_Trefoil	WF_6_post_C_2ndAstig	-0.0231428	-0.126491	0.0802051	0.660949
539	WF_4_post_I_Trefoil	WF_6_post_C_Spherical	-0.0880219	-0.213319	0.037275	0.16925
540	WF_4_post_I_Trefoil	Pupil Diameter_post	-0.0137283	-0.0221236	-0.0053331	0.00145009	*
541	WF_4_post_I_Coma	Intercept	0.0500952	-0.14411	0.244301	0.613665
542	WF_4_post_I_Coma	IOL(LS313)	0.0857177	0.0699306	0.101505	1.40555e-21	*	*
543	WF_4_post_I_Coma	Sex(M)	-0.00425509	-0.0193056	0.0107954	0.580088
544	WF_4_post_I_Coma	Age	0.000732926	-0.000451993	0.00191785	0.226741
545	WF_4_post_I_Coma	SE	0.00418283	-0.010482	0.0188477	0.576449
546	WF_4_post_I_Coma	CYL	0.00115749	-0.0164238	0.0187388	0.897394
547	WF_4_post_I_Coma	Corneal Astigmatism	-0.0101005	-0.0337682	0.0135671	0.40337
548	WF_4_post_I_Coma	Axial Length	0.00179574	-0.0045379	0.00812939	0.579025
549	WF_4_post_I_Coma	WF_4_post_C_Astigmatism	0.0159313	-0.00835571	0.0402184	0.199248
550	WF_4_post_I_Coma	WF_4_post_C_TotalHOA	-0.218252	-1.35891	0.922408	0.707827
551	WF_4_post_I_Coma	WF_4_post_C_Third	0.85407	-0.273582	1.98172	0.138415
552	WF_4_post_I_Coma	WF_4_post_C_Fourth	-0.0324823	-0.856489	0.791524	0.938452
553	WF_4_post_I_Coma	WF_4_post_C_Trefoil	-0.49669	-0.944736	-0.0486434	0.0303683	*
554	WF_4_post_I_Coma	WF_4_post_C_Coma	-0.24291	-0.628244	0.142424	0.217316
555	WF_4_post_I_Coma	WF_4_post_C_Tetrafoil	0.0442266	-0.422614	0.511067	0.852782
556	WF_4_post_I_Coma	WF_4_post_C_2ndAstig	0.405398	-0.023575	0.83437	0.0647131
557	WF_4_post_I_Coma	WF_4_post_C_Spherical	0.283843	0.00647842	0.561207	0.0455144	*
558	WF_4_post_I_Coma	WF_6_post_C_Astigmatism	-0.00763799	-0.0356735	0.0203976	0.59363
559	WF_4_post_I_Coma	WF_6_post_C_TotalHOA	-0.0795488	-0.254264	0.0951661	0.372674
560	WF_4_post_I_Coma	WF_6_post_C_Third	-0.13091	-0.432113	0.170293	0.394791
561	WF_4_post_I_Coma	WF_6_post_C_Fourth	-0.0500415	-0.333511	0.233428	0.72951
562	WF_4_post_I_Coma	WF_6_post_C_Trefoil	0.151076	-0.0638896	0.366041	0.169086
563	WF_4_post_I_Coma	WF_6_post_C_Coma	0.144126	-0.0487648	0.337017	0.143796
564	WF_4_post_I_Coma	WF_6_post_C_Tetrafoil	0.0996733	-0.0584137	0.25776	0.217217
565	WF_4_post_I_Coma	WF_6_post_C_2ndAstig	0.0166302	-0.117589	0.150849	0.808237
566	WF_4_post_I_Coma	WF_6_post_C_Spherical	0.0412895	-0.120482	0.203061	0.617156
567	WF_4_post_I_Coma	Pupil Diameter_post	-0.0231596	-0.0345131	-0.0118062	8.22237e-05	*	*
568	WF_4_post_I_Tetrafoil	Intercept	0.017844	-0.0837806	0.119469	0.731009
569	WF_4_post_I_Tetrafoil	IOL(LS313)	0.0253378	0.0170764	0.0335992	6.08408e-09	*	*
570	WF_4_post_I_Tetrafoil	Sex(M)	0.00148228	-0.00639229	0.00935686	0.712478
571	WF_4_post_I_Tetrafoil	Age	0.000294839	-0.000325153	0.000914832	0.352171
572	WF_4_post_I_Tetrafoil	SE	0.00317535	-0.0045143	0.010865	0.418786
573	WF_4_post_I_Tetrafoil	CYL	-0.0040013	-0.0132192	0.0052166	0.395395
574	WF_4_post_I_Tetrafoil	Corneal Astigmatism	-0.00453142	-0.016948	0.00788514	0.474815
575	WF_4_post_I_Tetrafoil	Axial Length	0.00109041	-0.00222319	0.00440402	0.519535
576	WF_4_post_I_Tetrafoil	WF_4_post_C_Astigmatism	0.00500487	-0.00773887	0.0177486	0.441869
577	WF_4_post_I_Tetrafoil	WF_4_post_C_TotalHOA	-0.156842	-0.75569	0.442006	0.607979
578	WF_4_post_I_Tetrafoil	WF_4_post_C_Third	0.149893	-0.442152	0.741938	0.619985
579	WF_4_post_I_Tetrafoil	WF_4_post_C_Fourth	-0.0119075	-0.44471	0.420895	0.957021
580	WF_4_post_I_Tetrafoil	WF_4_post_C_Trefoil	0.0861373	-0.149203	0.321478	0.473538
581	WF_4_post_I_Tetrafoil	WF_4_post_C_Coma	-0.0138035	-0.216175	0.188568	0.893712
582	WF_4_post_I_Tetrafoil	WF_4_post_C_Tetrafoil	0.373624	0.128495	0.618752	0.00297464	*
583	WF_4_post_I_Tetrafoil	WF_4_post_C_2ndAstig	0.164959	-0.060381	0.390298	0.152094
584	WF_4_post_I_Tetrafoil	WF_4_post_C_Spherical	0.101601	-0.0439168	0.24712	0.171882
585	WF_4_post_I_Tetrafoil	WF_6_post_C_Astigmatism	-0.00530183	-0.0200196	0.00941597	0.480533
586	WF_4_post_I_Tetrafoil	WF_6_post_C_TotalHOA	-0.0289161	-0.120626	0.0627941	0.53691
587	WF_4_post_I_Tetrafoil	WF_6_post_C_Third	0.101284	-0.0569326	0.259501	0.210284
588	WF_4_post_I_Tetrafoil	WF_6_post_C_Fourth	0.0510561	-0.0977666	0.199879	0.501682
589	WF_4_post_I_Tetrafoil	WF_6_post_C_Trefoil	-0.0974619	-0.210329	0.0154051	0.0912779
590	WF_4_post_I_Tetrafoil	WF_6_post_C_Coma	-0.060105	-0.161386	0.0411762	0.245412
591	WF_4_post_I_Tetrafoil	WF_6_post_C_Tetrafoil	0.0203534	-0.0626433	0.10335	0.631007
592	WF_4_post_I_Tetrafoil	WF_6_post_C_2ndAstig	-0.0130038	-0.0834616	0.0574539	0.717721
593	WF_4_post_I_Tetrafoil	WF_6_post_C_Spherical	-0.0223847	-0.107342	0.0625722	0.605825
594	WF_4_post_I_Tetrafoil	Pupil Diameter_post	-0.0138126	-0.0197579	-0.0078673	7.56316e-06	*	*
595	WF_4_post_I_2ndAstig	Intercept	0.0401772	-0.03269	0.113044	0.280434
596	WF_4_post_I_2ndAstig	IOL(LS313)	-0.000307933	-0.00623777	0.00562191	0.918977
597	WF_4_post_I_2ndAstig	Sex(M)	0.00209696	-0.00354096	0.00773488	0.466396
598	WF_4_post_I_2ndAstig	Age	0.000116276	-0.000327851	0.000560403	0.608113
599	WF_4_post_I_2ndAstig	SE	0.000560971	-0.00512686	0.00624881	0.846809
600	WF_4_post_I_2ndAstig	CYL	0.00483665	-0.00196469	0.011638	0.164087
601	WF_4_post_I_2ndAstig	Corneal Astigmatism	-0.00151423	-0.0107617	0.00773324	0.74841
602	WF_4_post_I_2ndAstig	Axial Length	0.000418119	-0.00195016	0.0027864	0.729483
603	WF_4_post_I_2ndAstig	WF_4_post_C_Astigmatism	0.0104881	0.000973078	0.0200031	0.0312862	*
604	WF_4_post_I_2ndAstig	WF_4_post_C_TotalHOA	0.03381	-0.417438	0.485058	0.883316
605	WF_4_post_I_2ndAstig	WF_4_post_C_Third	0.283298	-0.163272	0.729868	0.214395
606	WF_4_post_I_2ndAstig	WF_4_post_C_Fourth	-0.0209242	-0.349161	0.307312	0.900625
607	WF_4_post_I_2ndAstig	WF_4_post_C_Trefoil	-0.222964	-0.401849	-0.0440801	0.0149653	*
608	WF_4_post_I_2ndAstig	WF_4_post_C_Coma	-0.150174	-0.303457	0.00310777	0.0554815
609	WF_4_post_I_2ndAstig	WF_4_post_C_Tetrafoil	0.0618136	-0.123345	0.246972	0.513248
610	WF_4_post_I_2ndAstig	WF_4_post_C_2ndAstig	0.296457	0.125122	0.467792	0.000759371	*
611	WF_4_post_I_2ndAstig	WF_4_post_C_Spherical	0.0216237	-0.0869379	0.130185	0.696433
612	WF_4_post_I_2ndAstig	WF_6_post_C_Astigmatism	-0.0145189	-0.0255956	-0.00344207	0.0105313	*
613	WF_4_post_I_2ndAstig	WF_6_post_C_TotalHOA	0.00355046	-0.0654173	0.0725183	0.919676
614	WF_4_post_I_2ndAstig	WF_6_post_C_Third	-0.0467014	-0.166966	0.0735633	0.447005
615	WF_4_post_I_2ndAstig	WF_6_post_C_Fourth	0.00172284	-0.110394	0.113839	0.975987
616	WF_4_post_I_2ndAstig	WF_6_post_C_Trefoil	0.0319563	-0.0532034	0.117116	0.462437
617	WF_4_post_I_2ndAstig	WF_6_post_C_Coma	0.0114495	-0.0650172	0.0879162	0.7693
618	WF_4_post_I_2ndAstig	WF_6_post_C_Tetrafoil	0.00119605	-0.061347	0.0637391	0.970118
619	WF_4_post_I_2ndAstig	WF_6_post_C_2ndAstig	0.0274022	-0.0256496	0.0804539	0.311924
620	WF_4_post_I_2ndAstig	WF_6_post_C_Spherical	-0.0255806	-0.0898995	0.0387382	0.436097
621	WF_4_post_I_2ndAstig	Pupil Diameter_post	-0.00913906	-0.0134486	-0.00482952	3.89645e-05	*	*
622	WF_4_post_I_Spherical	Intercept	0.202986	0.109455	0.296517	2.90729e-05	*	*
623	WF_4_post_I_Spherical	IOL(LS313)	0.0603491	0.0527457	0.0679524	2.07034e-39	*	*
624	WF_4_post_I_Spherical	Sex(M)	0.000502882	-0.00674504	0.00775081	0.891935
625	WF_4_post_I_Spherical	Age	-0.000208049	-0.000778689	0.000362591	0.475495
626	WF_4_post_I_Spherical	SE	0.00631479	-0.0007553	0.0133849	0.0807679
627	WF_4_post_I_Spherical	CYL	-0.00857035	-0.017046	-9.46871e-05	0.0481741	*
628	WF_4_post_I_Spherical	Corneal Astigmatism	-0.00155909	-0.0129724	0.00985426	0.789029
629	WF_4_post_I_Spherical	Axial Length	-0.00303828	-0.00608829	1.1737e-05	0.0519794
630	WF_4_post_I_Spherical	WF_4_post_C_Astigmatism	-0.000166848	-0.0118799	0.0115462	0.977739
631	WF_4_post_I_Spherical	WF_4_post_C_TotalHOA	0.120065	-0.430202	0.670332	0.669112
632	WF_4_post_I_Spherical	WF_4_post_C_Third	-0.501002	-1.04501	0.0430019	0.0717618
633	WF_4_post_I_Spherical	WF_4_post_C_Fourth	-0.0847687	-0.482371	0.312834	0.676255
634	WF_4_post_I_Spherical	WF_4_post_C_Trefoil	0.291039	0.0748423	0.507235	0.00863739	*
635	WF_4_post_I_Spherical	WF_4_post_C_Coma	0.252087	0.0661642	0.438009	0.00816957	*
636	WF_4_post_I_Spherical	WF_4_post_C_Tetrafoil	-0.0305673	-0.255793	0.194658	0.790361
637	WF_4_post_I_Spherical	WF_4_post_C_2ndAstig	-0.0132487	-0.22025	0.193752	0.900231
638	WF_4_post_I_Spherical	WF_4_post_C_Spherical	-0.374018	-0.507776	-0.240261	7.25875e-08	*	*
639	WF_4_post_I_Spherical	WF_6_post_C_Astigmatism	0.00171377	-0.0118105	0.015238	0.803968
640	WF_4_post_I_Spherical	WF_6_post_C_TotalHOA	-0.0818049	-0.166082	0.00247232	0.0577688
641	WF_4_post_I_Spherical	WF_6_post_C_Third	0.125232	-0.0201115	0.270575	0.0920066
642	WF_4_post_I_Spherical	WF_6_post_C_Fourth	0.134579	-0.00217044	0.271328	0.0543998
643	WF_4_post_I_Spherical	WF_6_post_C_Trefoil	-0.0380676	-0.141774	0.0656387	0.472248
644	WF_4_post_I_Spherical	WF_6_post_C_Coma	-0.0544006	-0.14746	0.0386583	0.252523
645	WF_4_post_I_Spherical	WF_6_post_C_Tetrafoil	-0.00651928	-0.0827825	0.069744	0.867017
646	WF_4_post_I_Spherical	WF_6_post_C_2ndAstig	-0.0700011	-0.134746	-0.00525585	0.0346505	*
647	WF_4_post_I_Spherical	WF_6_post_C_Spherical	-0.0381658	-0.116219	0.0398869	0.338411
648	WF_4_post_I_Spherical	Pupil Diameter_post	-0.0293123	-0.0347822	-0.0238424	2.36835e-22	*	*
649	WF_6_post_O_Astigmatism	Intercept	-1.56891	-5.72465	2.58683	0.459958
650	WF_6_post_O_Astigmatism	IOL(LS313)	-0.207179	-0.545112	0.130754	0.230526
651	WF_6_post_O_Astigmatism	Sex(M)	0.0207793	-0.300991	0.342549	0.899373
652	WF_6_post_O_Astigmatism	Age	-0.0248666	-0.0502076	0.000474335	0.0554901
653	WF_6_post_O_Astigmatism	SE	-0.0177008	-0.336194	0.300792	0.913312
654	WF_6_post_O_Astigmatism	CYL	0.474161	0.0926819	0.85564	0.0152871	*
655	WF_6_post_O_Astigmatism	Corneal Astigmatism	-0.338645	-0.854462	0.177173	0.198881
656	WF_6_post_O_Astigmatism	Axial Length	-0.0442658	-0.179592	0.0910606	0.522003
657	WF_6_post_O_Astigmatism	WF_4_post_C_Astigmatism	0.0121527	-0.517822	0.542128	0.964173
658	WF_6_post_O_Astigmatism	WF_4_post_C_TotalHOA	-15.4366	-40.4299	9.55675	0.226728
659	WF_6_post_O_Astigmatism	WF_4_post_C_Third	5.14208	-19.5756	29.8597	0.683663
660	WF_6_post_O_Astigmatism	WF_4_post_C_Fourth	7.30446	-10.8089	25.4178	0.429733
661	WF_6_post_O_Astigmatism	WF_4_post_C_Trefoil	5.50121	-4.35304	15.3555	0.274491
662	WF_6_post_O_Astigmatism	WF_4_post_C_Coma	4.73227	-3.73198	13.1965	0.273772
663	WF_6_post_O_Astigmatism	WF_4_post_C_Tetrafoil	-1.3653	-11.6057	8.87508	0.793973
664	WF_6_post_O_Astigmatism	WF_4_post_C_2ndAstig	0.59282	-8.84597	10.0316	0.902085
665	WF_6_post_O_Astigmatism	WF_4_post_C_Spherical	-1.12252	-7.17055	4.9255	0.716205
666	WF_6_post_O_Astigmatism	WF_6_post_C_Astigmatism	0.661474	0.0474839	1.27546	0.0352951	*
667	WF_6_post_O_Astigmatism	WF_6_post_C_TotalHOA	-1.87608	-5.70002	1.94786	0.336786
668	WF_6_post_O_Astigmatism	WF_6_post_C_Third	2.5655	-4.06053	9.19154	0.448342
669	WF_6_post_O_Astigmatism	WF_6_post_C_Fourth	-0.922957	-7.13405	5.28813	0.770998
670	WF_6_post_O_Astigmatism	WF_6_post_C_Trefoil	-0.641017	-5.35416	4.07212	0.789925
671	WF_6_post_O_Astigmatism	WF_6_post_C_Coma	-0.430526	-4.66097	3.79992	0.841992
672	WF_6_post_O_Astigmatism	WF_6_post_C_Tetrafoil	1.66676	-1.79729	5.13081	0.34617
673	WF_6_post_O_Astigmatism	WF_6_post_C_2ndAstig	1.99095	-0.948154	4.93006	0.184975
674	WF_6_post_O_Astigmatism	WF_6_post_C_Spherical	0.872516	-2.68017	4.4252	0.630503
675	WF_6_post_O_Astigmatism	Pupil Diameter_post	0.908244	0.66404	1.15245	2.45126e-12	*	*
676	WF_6_post_O_TotalHOA	Intercept	3.76558	-0.293664	7.82482	0.0700824
677	WF_6_post_O_TotalHOA	IOL(LS313)	0.473787	0.143725	0.803849	0.00523763	*
678	WF_6_post_O_TotalHOA	Sex(M)	-0.0625812	-0.376922	0.25176	0.69668
679	WF_6_post_O_TotalHOA	Age	0.0217151	-0.00303958	0.0464699	0.0866555
680	WF_6_post_O_TotalHOA	SE	0.00506286	-0.305241	0.315366	0.974505
681	WF_6_post_O_TotalHOA	CYL	-0.134377	-0.506116	0.237362	0.479047
682	WF_6_post_O_TotalHOA	Corneal Astigmatism	0.152716	-0.349545	0.654977	0.551526
683	WF_6_post_O_TotalHOA	Axial Length	0.0460202	-0.0861989	0.178239	0.495693
684	WF_6_post_O_TotalHOA	WF_4_post_C_Astigmatism	-0.0845075	-0.600446	0.431431	0.74834
685	WF_6_post_O_TotalHOA	WF_4_post_C_TotalHOA	11.9295	-12.384	36.2429	0.336747
686	WF_6_post_O_TotalHOA	WF_4_post_C_Third	-6.75184	-30.7953	17.2916	0.582327
687	WF_6_post_O_TotalHOA	WF_4_post_C_Fourth	-6.93778	-24.5489	10.6733	0.440464
688	WF_6_post_O_TotalHOA	WF_4_post_C_Trefoil	-0.928958	-10.5086	8.65068	0.849348
689	WF_6_post_O_TotalHOA	WF_4_post_C_Coma	-2.49593	-10.7264	5.73457	0.552572
690	WF_6_post_O_TotalHOA	WF_4_post_C_Tetrafoil	1.41538	-8.54449	11.3753	0.780736
691	WF_6_post_O_TotalHOA	WF_4_post_C_2ndAstig	3.3895	-5.78581	12.5648	0.469431
692	WF_6_post_O_TotalHOA	WF_4_post_C_Spherical	0.375993	-5.51239	6.26438	0.900462
693	WF_6_post_O_TotalHOA	WF_6_post_C_Astigmatism	-0.199855	-0.797199	0.39749	0.512326
694	WF_6_post_O_TotalHOA	WF_6_post_C_TotalHOA	-0.166858	-3.88744	3.55373	0.929996
695	WF_6_post_O_TotalHOA	WF_6_post_C_Third	-0.736999	-7.17826	5.70426	0.822663
696	WF_6_post_O_TotalHOA	WF_6_post_C_Fourth	0.877407	-5.1648	6.91961	0.776073
697	WF_6_post_O_TotalHOA	WF_6_post_C_Trefoil	-0.110661	-4.6951	4.47378	0.962287
698	WF_6_post_O_TotalHOA	WF_6_post_C_Coma	0.924921	-3.18979	5.03963	0.659739
699	WF_6_post_O_TotalHOA	WF_6_post_C_Tetrafoil	0.25149	-3.11831	3.62129	0.883772
700	WF_6_post_O_TotalHOA	WF_6_post_C_2ndAstig	-1.3955	-4.25488	1.46389	0.339324
701	WF_6_post_O_TotalHOA	WF_6_post_C_Spherical	0.227332	-3.22736	3.68203	0.897437
702	WF_6_post_O_TotalHOA	Pupil Diameter_post	-1.2946	-1.53293	-1.05628	6.06932e-23	*	*
703	WF_6_post_O_Third	Intercept	0.742445	-2.0542	3.53909	0.603257
704	WF_6_post_O_Third	IOL(LS313)	0.269604	0.0421639	0.497044	0.020894	*
705	WF_6_post_O_Third	Sex(M)	-0.00749187	-0.223994	0.20901	0.945977
706	WF_6_post_O_Third	Age	0.0184032	0.00135161	0.0354548	0.0353313	*
707	WF_6_post_O_Third	SE	-0.03583	-0.250895	0.179235	0.74419
708	WF_6_post_O_Third	CYL	0.0600943	-0.197434	0.317623	0.647664
709	WF_6_post_O_Third	Corneal Astigmatism	0.0667134	-0.281862	0.415289	0.70776
710	WF_6_post_O_Third	Axial Length	0.0249889	-0.0660481	0.116026	0.591042
711	WF_6_post_O_Third	WF_4_post_C_Astigmatism	-0.302247	-0.660489	0.0559937	0.0989424
712	WF_6_post_O_Third	WF_4_post_C_TotalHOA	10.8144	-6.09694	27.7258	0.210746
713	WF_6_post_O_Third	WF_4_post_C_Third	-8.20413	-24.9308	8.5225	0.336914
714	WF_6_post_O_Third	WF_4_post_C_Fourth	-10.051	-22.3159	2.21386	0.108961
715	WF_6_post_O_Third	WF_4_post_C_Trefoil	0.807037	-5.86696	7.48103	0.812764
716	WF_6_post_O_Third	WF_4_post_C_Coma	-1.69102	-7.42147	4.03944	0.563308
717	WF_6_post_O_Third	WF_4_post_C_Tetrafoil	2.00541	-4.92542	8.93625	0.570927
718	WF_6_post_O_Third	WF_4_post_C_2ndAstig	5.41687	-0.976044	11.8098	0.0974967
719	WF_6_post_O_Third	WF_4_post_C_Spherical	2.75551	-1.3323	6.84331	0.187154
720	WF_6_post_O_Third	WF_6_post_C_Astigmatism	0.164532	-0.250861	0.579924	0.437978
721	WF_6_post_O_Third	WF_6_post_C_TotalHOA	0.295003	-2.29182	2.88183	0.823237
722	WF_6_post_O_Third	WF_6_post_C_Third	-0.550307	-5.03798	3.93736	0.810176
723	WF_6_post_O_Third	WF_6_post_C_Fourth	-0.307814	-4.51036	3.89473	0.885915
724	WF_6_post_O_Third	WF_6_post_C_Trefoil	-0.196177	-3.38571	2.99335	0.904101
725	WF_6_post_O_Third	WF_6_post_C_Coma	0.88322	-1.97986	3.7463	0.545739
726	WF_6_post_O_Third	WF_6_post_C_Tetrafoil	1.02554	-1.31837	3.36945	0.391607
727	WF_6_post_O_Third	WF_6_post_C_2ndAstig	-1.27428	-3.2628	0.714233	0.20979
728	WF_6_post_O_Third	WF_6_post_C_Spherical	0.583182	-1.82193	2.9883	0.634848
729	WF_6_post_O_Third	Pupil Diameter_post	-0.539738	-0.704273	-0.375202	4.75089e-10	*	*
730	WF_6_post_O_Fourth	Intercept	3.81629	0.857692	6.77488	0.0119931	*
731	WF_6_post_O_Fourth	IOL(LS313)	0.239903	-0.000635805	0.480442	0.0515516
732	WF_6_post_O_Fourth	Sex(M)	-0.0741987	-0.303369	0.154972	0.526207
733	WF_6_post_O_Fourth	Age	0.0115566	-0.00648905	0.0296023	0.210427
734	WF_6_post_O_Fourth	SE	0.0273305	-0.197784	0.252445	0.812033
735	WF_6_post_O_Fourth	CYL	-0.178569	-0.448337	0.0911984	0.195237
736	WF_6_post_O_Fourth	Corneal Astigmatism	0.10551	-0.258469	0.469488	0.570225
737	WF_6_post_O_Fourth	Axial Length	0.0307523	-0.0656622	0.127167	0.532377
738	WF_6_post_O_Fourth	WF_4_post_C_Astigmatism	0.131345	-0.2424	0.505091	0.49132
739	WF_6_post_O_Fourth	WF_4_post_C_TotalHOA	5.48204	-12.1075	23.0716	0.541611
740	WF_6_post_O_Fourth	WF_4_post_C_Third	-1.67735	-19.0694	15.7147	0.850158
741	WF_6_post_O_Fourth	WF_4_post_C_Fourth	-0.999691	-13.7276	11.7283	0.877727
742	WF_6_post_O_Fourth	WF_4_post_C_Trefoil	-1.56056	-8.48256	5.36145	0.658801
743	WF_6_post_O_Fourth	WF_4_post_C_Coma	-1.55357	-7.50326	4.39612	0.60906
744	WF_6_post_O_Fourth	WF_4_post_C_Tetrafoil	0.246988	-6.95593	7.44991	0.946447
745	WF_6_post_O_Fourth	WF_4_post_C_2ndAstig	0.187485	-6.44158	6.81655	0.955819
746	WF_6_post_O_Fourth	WF_4_post_C_Spherical	-1.10266	-5.36909	3.16376	0.612723
747	WF_6_post_O_Fourth	WF_6_post_C_Astigmatism	-0.354871	-0.787089	0.0773477	0.108291
748	WF_6_post_O_Fourth	WF_6_post_C_TotalHOA	-0.453219	-3.14579	2.23935	0.741627
749	WF_6_post_O_Fourth	WF_6_post_C_Third	-0.451447	-5.10549	4.20259	0.849304
750	WF_6_post_O_Fourth	WF_6_post_C_Fourth	1.59551	-2.77576	5.96679	0.474748
751	WF_6_post_O_Fourth	WF_6_post_C_Trefoil	0.0991047	-3.21685	3.41506	0.953315
752	WF_6_post_O_Fourth	WF_6_post_C_Coma	0.326439	-2.64947	3.30235	0.829869
753	WF_6_post_O_Fourth	WF_6_post_C_Tetrafoil	-0.565648	-3.0035	1.8722	0.6495
754	WF_6_post_O_Fourth	WF_6_post_C_2ndAstig	-0.710053	-2.77904	1.35893	0.501528
755	WF_6_post_O_Fourth	WF_6_post_C_Spherical	-0.520941	-3.01845	1.97657	0.682872
756	WF_6_post_O_Fourth	Pupil Diameter_post	-1.08305	-1.25647	-0.909631	9.92228e-29	*	*
757	WF_6_post_O_Trefoil	Intercept	0.952799	-1.5662	3.4718	0.459138
758	WF_6_post_O_Trefoil	IOL(LS313)	0.280112	0.0751911	0.485034	0.00783753	*
759	WF_6_post_O_Trefoil	Sex(M)	0.0107169	-0.184229	0.205663	0.914279
760	WF_6_post_O_Trefoil	Age	0.0133568	-0.00199888	0.0287124	0.0894169
761	WF_6_post_O_Trefoil	SE	-0.0556837	-0.25088	0.139513	0.576396
762	WF_6_post_O_Trefoil	CYL	0.00682098	-0.226761	0.240403	0.954388
763	WF_6_post_O_Trefoil	Corneal Astigmatism	0.102995	-0.213895	0.419886	0.524457
764	WF_6_post_O_Trefoil	Axial Length	-0.00177147	-0.0837054	0.0801625	0.966232
765	WF_6_post_O_Trefoil	WF_4_post_C_Astigmatism	-0.302042	-0.627917	0.0238326	0.0699887
766	WF_6_post_O_Trefoil	WF_4_post_C_TotalHOA	5.78682	-9.6322	21.2058	0.462376
767	WF_6_post_O_Trefoil	WF_4_post_C_Third	-4.85477	-20.1094	10.3999	0.53311
768	WF_6_post_O_Trefoil	WF_4_post_C_Fourth	-7.10204	-18.3019	4.09781	0.214588
769	WF_6_post_O_Trefoil	WF_4_post_C_Trefoil	0.876258	-5.22225	6.97477	0.77837
770	WF_6_post_O_Trefoil	WF_4_post_C_Coma	-1.36466	-6.59599	3.86668	0.609409
771	WF_6_post_O_Trefoil	WF_4_post_C_Tetrafoil	2.54416	-3.77887	8.8672	0.430758
772	WF_6_post_O_Trefoil	WF_4_post_C_2ndAstig	4.99251	-0.849262	10.8343	0.0946496
773	WF_6_post_O_Trefoil	WF_4_post_C_Spherical	3.18205	-0.53596	6.90005	0.0942039
774	WF_6_post_O_Trefoil	WF_6_post_C_Astigmatism	0.104154	-0.274461	0.48277	0.59004
775	WF_6_post_O_Trefoil	WF_6_post_C_TotalHOA	0.0328457	-2.32463	2.39032	0.978227
776	WF_6_post_O_Trefoil	WF_6_post_C_Third	-0.751821	-4.85238	3.34874	0.719504
777	WF_6_post_O_Trefoil	WF_6_post_C_Fourth	0.0721474	-3.75925	3.90354	0.970576
778	WF_6_post_O_Trefoil	WF_6_post_C_Trefoil	0.432597	-2.47639	3.34159	0.77083
779	WF_6_post_O_Trefoil	WF_6_post_C_Coma	0.967227	-1.64443	3.57888	0.468301
780	WF_6_post_O_Trefoil	WF_6_post_C_Tetrafoil	0.718456	-1.41862	2.85554	0.510295
781	WF_6_post_O_Trefoil	WF_6_post_C_2ndAstig	-1.42421	-3.23701	0.388592	0.124329
782	WF_6_post_O_Trefoil	WF_6_post_C_Spherical	0.223484	-1.9719	2.41887	0.841948
783	WF_6_post_O_Trefoil	Pupil Diameter_post	-0.402035	-0.550633	-0.253438	2.1851e-07	*	*
784	WF_6_post_O_Coma	Intercept	0.124663	-1.3822	1.63152	0.871308
785	WF_6_post_O_Coma	IOL(LS313)	0.0269506	-0.0955726	0.149474	0.666712
786	WF_6_post_O_Coma	Sex(M)	-0.0256102	-0.142302	0.0910818	0.667431
787	WF_6_post_O_Coma	Age	0.00943809	0.000248546	0.0186276	0.0451156	*
788	WF_6_post_O_Coma	SE	-0.0206572	-0.135795	0.0944803	0.725285
789	WF_6_post_O_Coma	CYL	0.0675993	-0.0703381	0.205537	0.337372
790	WF_6_post_O_Coma	Corneal Astigmatism	-0.0240215	-0.210365	0.162322	0.800652
791	WF_6_post_O_Coma	Axial Length	0.0377816	-0.0113028	0.0868659	0.132604
792	WF_6_post_O_Coma	WF_4_post_C_Astigmatism	-0.0876919	-0.279103	0.103719	0.369723
793	WF_6_post_O_Coma	WF_4_post_C_TotalHOA	8.98219	-0.0368106	18.0012	0.0515824
794	WF_6_post_O_Coma	WF_4_post_C_Third	-5.58125	-14.5	3.33749	0.22066
795	WF_6_post_O_Coma	WF_4_post_C_Fourth	-6.43866	-12.9708	0.093493	0.0540264
796	WF_6_post_O_Coma	WF_4_post_C_Trefoil	-0.262844	-3.81595	3.29026	0.884786
797	WF_6_post_O_Coma	WF_4_post_C_Coma	-1.37898	-4.43183	1.67386	0.376468
798	WF_6_post_O_Coma	WF_4_post_C_Tetrafoil	-0.00955449	-3.70401	3.6849	0.995958
799	WF_6_post_O_Coma	WF_4_post_C_2ndAstig	1.84062	-1.56248	5.24373	0.289705
800	WF_6_post_O_Coma	WF_4_post_C_Spherical	0.307972	-1.87663	2.49258	0.782446
801	WF_6_post_O_Coma	WF_6_post_C_Astigmatism	0.163838	-0.057749	0.385425	0.148008
802	WF_6_post_O_Coma	WF_6_post_C_TotalHOA	0.485937	-0.894247	1.86612	0.490514
803	WF_6_post_O_Coma	WF_6_post_C_Third	-0.279571	-2.66864	2.1095	0.818699
804	WF_6_post_O_Coma	WF_6_post_C_Fourth	-0.986065	-3.22741	1.25528	0.389005
805	WF_6_post_O_Coma	WF_6_post_C_Trefoil	-0.567173	-2.26772	1.13338	0.513649
806	WF_6_post_O_Coma	WF_6_post_C_Coma	0.290227	-1.23607	1.81652	0.709557
807	WF_6_post_O_Coma	WF_6_post_C_Tetrafoil	0.752279	-0.497738	2.0023	0.238824
808	WF_6_post_O_Coma	WF_6_post_C_2ndAstig	0.232055	-0.828643	1.29275	0.668282
809	WF_6_post_O_Coma	WF_6_post_C_Spherical	0.791237	-0.490182	2.07266	0.226852
810	WF_6_post_O_Coma	Pupil Diameter_post	-0.303515	-0.39197	-0.215059	8.12894e-11	*	*
811	WF_6_post_O_Tetrafoil	Intercept	1.49971	-0.615906	3.61532	0.165788
812	WF_6_post_O_Tetrafoil	IOL(LS313)	0.077374	-0.0947493	0.249497	0.379002
813	WF_6_post_O_Tetrafoil	Sex(M)	-0.0485398	-0.212255	0.115175	0.561622
814	WF_6_post_O_Tetrafoil	Age	0.0127778	-0.00011818	0.0256737	0.0531181
815	WF_6_post_O_Tetrafoil	SE	0.0108569	-0.153456	0.17517	0.897023
816	WF_6_post_O_Tetrafoil	CYL	-0.0414892	-0.238071	0.155093	0.679349
817	WF_6_post_O_Tetrafoil	Corneal Astigmatism	0.082159	-0.184719	0.349037	0.54658
818	WF_6_post_O_Tetrafoil	Axial Length	0.0280614	-0.0407354	0.0968581	0.424712
819	WF_6_post_O_Tetrafoil	WF_4_post_C_Astigmatism	0.0567345	-0.217759	0.331228	0.685604
820	WF_6_post_O_Tetrafoil	WF_4_post_C_TotalHOA	0.355243	-12.6418	13.3523	0.957301
821	WF_6_post_O_Tetrafoil	WF_4_post_C_Third	-1.00839	-13.8681	11.8513	0.877924
822	WF_6_post_O_Tetrafoil	WF_4_post_C_Fourth	4.28917	-5.15572	13.7341	0.373913
823	WF_6_post_O_Tetrafoil	WF_4_post_C_Trefoil	1.1281	-4.01607	6.27226	0.667541
824	WF_6_post_O_Tetrafoil	WF_4_post_C_Coma	-0.151155	-4.56244	4.26013	0.946485
825	WF_6_post_O_Tetrafoil	WF_4_post_C_Tetrafoil	-2.31676	-7.6476	3.01408	0.394792
826	WF_6_post_O_Tetrafoil	WF_4_post_C_2ndAstig	-1.61626	-6.54377	3.31124	0.520633
827	WF_6_post_O_Tetrafoil	WF_4_post_C_Spherical	-1.56662	-4.69837	1.56513	0.327423
828	WF_6_post_O_Tetrafoil	WF_6_post_C_Astigmatism	-0.293871	-0.612984	0.0252416	0.0717786
829	WF_6_post_O_Tetrafoil	WF_6_post_C_TotalHOA	-0.177434	-2.16437	1.8095	0.861139
830	WF_6_post_O_Tetrafoil	WF_6_post_C_Third	0.129475	-3.3293	3.58825	0.941546
831	WF_6_post_O_Tetrafoil	WF_6_post_C_Fourth	-0.345402	-3.57489	2.88409	0.834058
832	WF_6_post_O_Tetrafoil	WF_6_post_C_Trefoil	-0.352638	-2.80493	2.09966	0.778197
833	WF_6_post_O_Tetrafoil	WF_6_post_C_Coma	0.286684	-1.91506	2.48843	0.798685
834	WF_6_post_O_Tetrafoil	WF_6_post_C_Tetrafoil	0.462413	-1.33899	2.26381	0.615133
835	WF_6_post_O_Tetrafoil	WF_6_post_C_2ndAstig	-0.275621	-1.80365	1.25241	0.723858
836	WF_6_post_O_Tetrafoil	WF_6_post_C_Spherical	0.294038	-1.55714	2.14521	0.755705
837	WF_6_post_O_Tetrafoil	Pupil Diameter_post	-0.609096	-0.733997	-0.484194	2.97146e-19	*	*
838	WF_6_post_O_2ndAstig	Intercept	1.35006	-0.551859	3.25198	0.165228
839	WF_6_post_O_2ndAstig	IOL(LS313)	0.0700022	-0.0846502	0.224655	0.375725
840	WF_6_post_O_2ndAstig	Sex(M)	-0.048635	-0.195907	0.098637	0.517993
841	WF_6_post_O_2ndAstig	Age	0.00880017	-0.00279793	0.0203983	0.138097
842	WF_6_post_O_2ndAstig	SE	-0.00871818	-0.154282	0.136846	0.90661
843	WF_6_post_O_2ndAstig	CYL	-0.189302	-0.36367	-0.0149335	0.033965	*
844	WF_6_post_O_2ndAstig	Corneal Astigmatism	0.108828	-0.126848	0.344504	0.365946
845	WF_6_post_O_2ndAstig	Axial Length	0.0302817	-0.0316606	0.092224	0.338823
846	WF_6_post_O_2ndAstig	WF_4_post_C_Astigmatism	0.00966024	-0.232458	0.251778	0.937704
847	WF_6_post_O_2ndAstig	WF_4_post_C_TotalHOA	3.50978	-7.90389	14.9234	0.547015
848	WF_6_post_O_2ndAstig	WF_4_post_C_Third	-0.686939	-11.9742	10.6004	0.905105
849	WF_6_post_O_2ndAstig	WF_4_post_C_Fourth	-2.0816	-10.351	6.18784	0.622
850	WF_6_post_O_2ndAstig	WF_4_post_C_Trefoil	-1.45274	-5.95122	3.04574	0.527097
851	WF_6_post_O_2ndAstig	WF_4_post_C_Coma	-0.6785	-4.54298	3.18598	0.730921
852	WF_6_post_O_2ndAstig	WF_4_post_C_Tetrafoil	1.60789	-3.06808	6.28385	0.500691
853	WF_6_post_O_2ndAstig	WF_4_post_C_2ndAstig	0.287337	-4.02138	4.59605	0.896068
854	WF_6_post_O_2ndAstig	WF_4_post_C_Spherical	0.0391951	-2.72396	2.80235	0.977833
855	WF_6_post_O_2ndAstig	WF_6_post_C_Astigmatism	-0.0882083	-0.368612	0.192196	0.537844
856	WF_6_post_O_2ndAstig	WF_6_post_C_TotalHOA	0.53987	-1.20657	2.28631	0.544907
857	WF_6_post_O_2ndAstig	WF_6_post_C_Third	-0.834701	-3.85947	2.19007	0.588878
858	WF_6_post_O_2ndAstig	WF_6_post_C_Fourth	0.41646	-2.41997	3.25289	0.773654
859	WF_6_post_O_2ndAstig	WF_6_post_C_Trefoil	0.0580121	-2.09421	2.21023	0.957891
860	WF_6_post_O_2ndAstig	WF_6_post_C_Coma	-0.152278	-2.08402	1.77947	0.877283
861	WF_6_post_O_2ndAstig	WF_6_post_C_Tetrafoil	-0.516443	-2.09836	1.06547	0.522593
862	WF_6_post_O_2ndAstig	WF_6_post_C_2ndAstig	0.0941393	-1.24811	1.43639	0.890727
863	WF_6_post_O_2ndAstig	WF_6_post_C_Spherical	-0.426953	-2.04901	1.19511	0.606186
864	WF_6_post_O_2ndAstig	Pupil Diameter_post	-0.555849	-0.667559	-0.444139	6.74957e-20	*	*
865	WF_6_post_O_Spherical	Intercept	3.41158	1.43572	5.38744	0.000778873	*
866	WF_6_post_O_Spherical	IOL(LS313)	0.345358	0.184565	0.506151	3.11043e-05	*	*
867	WF_6_post_O_Spherical	Sex(M)	0.0133655	-0.139512	0.166243	0.864024
868	WF_6_post_O_Spherical	Age	-0.00901687	-0.0210598	0.00302604	0.142964
869	WF_6_post_O_Spherical	SE	0.0636076	-0.0906232	0.217838	0.419339
870	WF_6_post_O_Spherical	CYL	-0.100108	-0.284532	0.0843168	0.287962
871	WF_6_post_O_Spherical	Corneal Astigmatism	0.00549951	-0.245254	0.256253	0.965732
872	WF_6_post_O_Spherical	Axial Length	-0.0396478	-0.103866	0.0245704	0.226905
873	WF_6_post_O_Spherical	WF_4_post_C_Astigmatism	0.235348	-0.0226597	0.493356	0.0744975
874	WF_6_post_O_Spherical	WF_4_post_C_TotalHOA	-1.40939	-13.6454	10.8266	0.821494
875	WF_6_post_O_Spherical	WF_4_post_C_Third	0.478344	-11.6308	12.5875	0.938321
876	WF_6_post_O_Spherical	WF_4_post_C_Fourth	0.934864	-7.96556	9.83529	0.836989
877	WF_6_post_O_Spherical	WF_4_post_C_Trefoil	1.06653	-3.78408	5.91713	0.666716
878	WF_6_post_O_Spherical	WF_4_post_C_Coma	1.21071	-2.94568	5.36709	0.568346
879	WF_6_post_O_Spherical	WF_4_post_C_Tetrafoil	-0.311126	-5.33188	4.70963	0.903385
880	WF_6_post_O_Spherical	WF_4_post_C_2ndAstig	1.25663	-3.38928	5.90254	0.596286
881	WF_6_post_O_Spherical	WF_4_post_C_Spherical	-2.3686	-5.31235	0.57514	0.115512
882	WF_6_post_O_Spherical	WF_6_post_C_Astigmatism	-0.362415	-0.662772	-0.0620576	0.018472	*
883	WF_6_post_O_Spherical	WF_6_post_C_TotalHOA	-1.0463	-2.91643	0.823819	0.273431
884	WF_6_post_O_Spherical	WF_6_post_C_Third	0.41642	-2.84467	3.67751	0.80249
885	WF_6_post_O_Spherical	WF_6_post_C_Fourth	3.24884	0.208697	6.28899	0.0367918	*
886	WF_6_post_O_Spherical	WF_6_post_C_Trefoil	-0.0206476	-2.32983	2.28853	0.986026
887	WF_6_post_O_Spherical	WF_6_post_C_Coma	0.0329871	-2.04048	2.10645	0.975139
888	WF_6_post_O_Spherical	WF_6_post_C_Tetrafoil	-0.952433	-2.64834	0.743479	0.271619
889	WF_6_post_O_Spherical	WF_6_post_C_2ndAstig	-1.96237	-3.40092	-0.523828	0.00778543	*
890	WF_6_post_O_Spherical	WF_6_post_C_Spherical	-0.882973	-2.62704	0.861091	0.321608
891	WF_6_post_O_Spherical	Pupil Diameter_post	-0.395907	-0.512764	-0.279049	9.39641e-11	*	*
892	WF_6_post_I_Astigmatism	Intercept	-1.87547	-5.9466	2.19566	0.367352
893	WF_6_post_I_Astigmatism	IOL(LS313)	-0.312271	-0.643365	0.0188231	0.0655714
894	WF_6_post_I_Astigmatism	Sex(M)	0.12226	-0.192899	0.43742	0.44771
895	WF_6_post_I_Astigmatism	Age	-0.0244677	-0.0492898	0.000354301	0.054392
896	WF_6_post_I_Astigmatism	SE	-0.010767	-0.323976	0.302442	0.946315
897	WF_6_post_I_Astigmatism	CYL	0.342768	-0.0322695	0.717806	0.0740114
898	WF_6_post_I_Astigmatism	Corneal Astigmatism	-0.295267	-0.802961	0.212427	0.254979
899	WF_6_post_I_Astigmatism	Axial Length	-0.0739783	-0.206497	0.0585402	0.274879
900	WF_6_post_I_Astigmatism	WF_4_post_C_Astigmatism	-0.123011	-0.644801	0.39878	0.644273
901	WF_6_post_I_Astigmatism	WF_4_post_C_TotalHOA	-12.1145	-36.7496	12.5207	0.335664
902	WF_6_post_I_Astigmatism	WF_4_post_C_Third	3.91562	-20.4507	28.282	0.752938
903	WF_6_post_I_Astigmatism	WF_4_post_C_Fourth	5.50589	-12.3622	23.374	0.54619
904	WF_6_post_I_Astigmatism	WF_4_post_C_Trefoil	4.60673	-5.11658	14.33	0.353613
905	WF_6_post_I_Astigmatism	WF_4_post_C_Coma	3.68528	-4.66298	12.0335	0.387394
906	WF_6_post_I_Astigmatism	WF_4_post_C_Tetrafoil	-1.40284	-11.4995	8.69378	0.785502
907	WF_6_post_I_Astigmatism	WF_4_post_C_2ndAstig	-1.1314	-10.4452	8.18244	0.811924
908	WF_6_post_I_Astigmatism	WF_4_post_C_Spherical	-1.76429	-7.71825	4.18967	0.561692
909	WF_6_post_I_Astigmatism	WF_6_post_C_Astigmatism	0.262216	-0.342884	0.867316	0.396155
910	WF_6_post_I_Astigmatism	WF_6_post_C_TotalHOA	-0.988916	-4.75709	2.77926	0.607249
911	WF_6_post_I_Astigmatism	WF_6_post_C_Third	2.36386	-4.1742	8.90193	0.478931
912	WF_6_post_I_Astigmatism	WF_6_post_C_Fourth	-1.33456	-7.45648	4.78735	0.669391
913	WF_6_post_I_Astigmatism	WF_6_post_C_Trefoil	-0.958146	-5.60448	3.68819	0.686278
914	WF_6_post_I_Astigmatism	WF_6_post_C_Coma	-0.771516	-4.94233	3.39929	0.71711
915	WF_6_post_I_Astigmatism	WF_6_post_C_Tetrafoil	1.16799	-2.24643	4.58241	0.502915
916	WF_6_post_I_Astigmatism	WF_6_post_C_2ndAstig	1.10671	-1.78997	4.00339	0.454361
917	WF_6_post_I_Astigmatism	WF_6_post_C_Spherical	0.914463	-2.58934	4.41827	0.609232
918	WF_6_post_I_Astigmatism	Pupil Diameter_post	1.09864	0.859082	1.33819	2.21086e-17	*	*
919	WF_6_post_I_TotalHOA	Intercept	3.29143	-0.835443	7.4183	0.119095
920	WF_6_post_I_TotalHOA	IOL(LS313)	0.469259	0.133743	0.804775	0.00649758	*
921	WF_6_post_I_TotalHOA	Sex(M)	-0.0818857	-0.401567	0.237795	0.616025
922	WF_6_post_I_TotalHOA	Age	0.0204618	-0.00471059	0.0456341	0.112223
923	WF_6_post_I_TotalHOA	SE	-0.00292808	-0.316672	0.310816	0.985415
924	WF_6_post_I_TotalHOA	CYL	-0.118357	-0.494353	0.257639	0.537601
925	WF_6_post_I_TotalHOA	Corneal Astigmatism	0.0816695	-0.42551	0.588849	0.752451
926	WF_6_post_I_TotalHOA	Axial Length	0.0589304	-0.0755674	0.193428	0.391207
927	WF_6_post_I_TotalHOA	WF_4_post_C_Astigmatism	0.117193	-0.403559	0.637945	0.659371
928	WF_6_post_I_TotalHOA	WF_4_post_C_TotalHOA	12.288	-12.2144	36.7904	0.326185
929	WF_6_post_I_TotalHOA	WF_4_post_C_Third	-9.09884	-33.3256	15.1279	0.462058
930	WF_6_post_I_TotalHOA	WF_4_post_C_Fourth	-6.12376	-23.8507	11.6032	0.498722
931	WF_6_post_I_TotalHOA	WF_4_post_C_Trefoil	0.573266	-9.06711	10.2136	0.907271
932	WF_6_post_I_TotalHOA	WF_4_post_C_Coma	-1.83182	-10.1186	6.45499	0.665042
933	WF_6_post_I_TotalHOA	WF_4_post_C_Tetrafoil	0.651797	-9.38131	10.6849	0.898738
934	WF_6_post_I_TotalHOA	WF_4_post_C_2ndAstig	1.99148	-7.24069	11.2236	0.672661
935	WF_6_post_I_TotalHOA	WF_4_post_C_Spherical	0.327009	-5.61779	6.27181	0.914193
936	WF_6_post_I_TotalHOA	WF_6_post_C_Astigmatism	-0.39317	-0.995271	0.208931	0.201275
937	WF_6_post_I_TotalHOA	WF_6_post_C_TotalHOA	-0.157925	-3.90894	3.59309	0.934271
938	WF_6_post_I_TotalHOA	WF_6_post_C_Third	0.246524	-6.23515	6.72819	0.940611
939	WF_6_post_I_TotalHOA	WF_6_post_C_Fourth	1.18552	-4.90371	7.27475	0.702949
940	WF_6_post_I_TotalHOA	WF_6_post_C_Trefoil	-1.08836	-5.70735	3.53063	0.644436
941	WF_6_post_I_TotalHOA	WF_6_post_C_Coma	0.41349	-3.73176	4.55874	0.845085
942	WF_6_post_I_TotalHOA	WF_6_post_C_Tetrafoil	0.254135	-3.1418	3.65007	0.883455
943	WF_6_post_I_TotalHOA	WF_6_post_C_2ndAstig	-0.37978	-3.262	2.50244	0.796327
944	WF_6_post_I_TotalHOA	WF_6_post_C_Spherical	0.0275634	-3.45105	3.50617	0.987616
945	WF_6_post_I_TotalHOA	Pupil Diameter_post	-1.27323	-1.51506	-1.03141	7.50283e-22	*	*
946	WF_6_post_I_Third	Intercept	0.566997	-2.25081	3.3848	0.693605
947	WF_6_post_I_Third	IOL(LS313)	0.298762	0.069633	0.527891	0.0111396	*
948	WF_6_post_I_Third	Sex(M)	-0.0441794	-0.262368	0.174009	0.691787
949	WF_6_post_I_Third	Age	0.0168907	-0.000292403	0.0340738	0.0550897
950	WF_6_post_I_Third	SE	-0.0318929	-0.247629	0.183843	0.772156
951	WF_6_post_I_Third	CYL	0.0830298	-0.17539	0.34145	0.52923
952	WF_6_post_I_Third	Corneal Astigmatism	0.0111787	-0.338138	0.360495	0.950017
953	WF_6_post_I_Third	Axial Length	0.037185	-0.054583	0.128953	0.427809
954	WF_6_post_I_Third	WF_4_post_C_Astigmatism	-0.126157	-0.485031	0.232717	0.491195
955	WF_6_post_I_Third	WF_4_post_C_TotalHOA	10.8033	-6.11604	27.7226	0.21143
956	WF_6_post_I_Third	WF_4_post_C_Third	-8.44612	-25.1783	8.28609	0.323033
957	WF_6_post_I_Third	WF_4_post_C_Fourth	-7.94658	-20.2059	4.31272	0.2046
958	WF_6_post_I_Third	WF_4_post_C_Trefoil	0.777007	-5.89204	7.44606	0.819477
959	WF_6_post_I_Third	WF_4_post_C_Coma	-1.77948	-7.50843	3.94946	0.542977
960	WF_6_post_I_Third	WF_4_post_C_Tetrafoil	-0.12113	-7.05286	6.81059	0.972693
961	WF_6_post_I_Third	WF_4_post_C_2ndAstig	3.55234	-2.83542	9.9401	0.276336
962	WF_6_post_I_Third	WF_4_post_C_Spherical	1.73572	-2.35986	5.8313	0.406638
963	WF_6_post_I_Third	WF_6_post_C_Astigmatism	-0.027383	-0.443042	0.388276	0.897321
964	WF_6_post_I_Third	WF_6_post_C_TotalHOA	0.0990019	-2.48981	2.68781	0.940285
965	WF_6_post_I_Third	WF_6_post_C_Third	0.217502	-4.26676	4.70177	0.924307
966	WF_6_post_I_Third	WF_6_post_C_Fourth	0.0336241	-4.17102	4.23827	0.987502
967	WF_6_post_I_Third	WF_6_post_C_Trefoil	-1.04879	-4.23923	2.14165	0.519718
968	WF_6_post_I_Third	WF_6_post_C_Coma	0.333073	-2.53056	3.19671	0.819777
969	WF_6_post_I_Third	WF_6_post_C_Tetrafoil	1.25278	-1.09222	3.59777	0.295638
970	WF_6_post_I_Third	WF_6_post_C_2ndAstig	-0.225201	-2.2149	1.7645	0.824543
971	WF_6_post_I_Third	WF_6_post_C_Spherical	0.716735	-1.6879	3.12137	0.559388
972	WF_6_post_I_Third	Pupil Diameter_post	-0.562001	-0.727526	-0.396476	1.25147e-10	*	*
973	WF_6_post_I_Fourth	Intercept	3.26958	0.265717	6.27345	0.033719	*
974	WF_6_post_I_Fourth	IOL(LS313)	0.187058	-0.0571361	0.431252	0.134314
975	WF_6_post_I_Fourth	Sex(M)	-0.0780776	-0.310839	0.154684	0.511411
976	WF_6_post_I_Fourth	Age	0.0117047	-0.00662143	0.0300307	0.211643
977	WF_6_post_I_Fourth	SE	0.0330193	-0.194258	0.260297	0.775977
978	WF_6_post_I_Fourth	CYL	-0.173036	-0.445484	0.0994126	0.213913
979	WF_6_post_I_Fourth	Corneal Astigmatism	0.0593138	-0.307668	0.426295	0.75156
980	WF_6_post_I_Fourth	Axial Length	0.0390843	-0.0588615	0.13703	0.4348
981	WF_6_post_I_Fourth	WF_4_post_C_Astigmatism	0.228251	-0.148398	0.6049	0.23558
982	WF_6_post_I_Fourth	WF_4_post_C_TotalHOA	6.69899	-11	24.398	0.458581
983	WF_6_post_I_Fourth	WF_4_post_C_Third	-4.2158	-21.7137	13.2821	0.637004
984	WF_6_post_I_Fourth	WF_4_post_C_Fourth	-1.72864	-14.52	11.0627	0.791232
985	WF_6_post_I_Fourth	WF_4_post_C_Trefoil	-0.281967	-7.23736	6.67342	0.936707
986	WF_6_post_I_Fourth	WF_4_post_C_Coma	-0.959736	-6.94077	5.02129	0.753289
987	WF_6_post_I_Fourth	WF_4_post_C_Tetrafoil	0.688335	-6.55641	7.93308	0.852358
988	WF_6_post_I_Fourth	WF_4_post_C_2ndAstig	-0.277881	-6.93768	6.38192	0.93486
989	WF_6_post_I_Fourth	WF_4_post_C_Spherical	-0.770314	-5.07122	3.53059	0.725727
990	WF_6_post_I_Fourth	WF_6_post_C_Astigmatism	-0.422348	-0.857335	0.0126384	0.0576973
991	WF_6_post_I_Fourth	WF_6_post_C_TotalHOA	-0.364016	-3.07453	2.3465	0.792503
992	WF_6_post_I_Fourth	WF_6_post_C_Third	-0.157347	-4.83337	4.51867	0.947446
993	WF_6_post_I_Fourth	WF_6_post_C_Fourth	1.46938	-2.92909	5.86784	0.512964
994	WF_6_post_I_Fourth	WF_6_post_C_Trefoil	-0.20454	-3.54032	3.13124	0.904396
995	WF_6_post_I_Fourth	WF_6_post_C_Coma	0.305397	-2.68797	3.29876	0.8416
996	WF_6_post_I_Fourth	WF_6_post_C_Tetrafoil	-0.620322	-3.07329	1.83265	0.620389
997	WF_6_post_I_Fourth	WF_6_post_C_2ndAstig	-0.266857	-2.34925	1.81554	0.8018
998	WF_6_post_I_Fourth	WF_6_post_C_Spherical	-0.568631	-3.07951	1.94225	0.657358
999	WF_6_post_I_Fourth	Pupil Diameter_post	-1.03327	-1.209	-0.857542	3.71459e-26	*	*
1000	WF_6_post_I_Trefoil	Intercept	0.495415	-2.01969	3.01052	0.699752
1001	WF_6_post_I_Trefoil	IOL(LS313)	0.31507	0.110485	0.519655	0.00278307	*
1002	WF_6_post_I_Trefoil	Sex(M)	-0.0200675	-0.214729	0.174594	0.840032
1003	WF_6_post_I_Trefoil	Age	0.0141791	-0.00115362	0.0295119	0.0710481
1004	WF_6_post_I_Trefoil	SE	-0.0483966	-0.242852	0.146059	0.625957
1005	WF_6_post_I_Trefoil	CYL	0.0240122	-0.208731	0.256755	0.839857
1006	WF_6_post_I_Trefoil	Corneal Astigmatism	0.0878412	-0.227696	0.403379	0.585611
1007	WF_6_post_I_Trefoil	Axial Length	0.0153907	-0.0664358	0.0972173	0.712693
1008	WF_6_post_I_Trefoil	WF_4_post_C_Astigmatism	-0.197919	-0.522345	0.126507	0.232484
1009	WF_6_post_I_Trefoil	WF_4_post_C_TotalHOA	5.76207	-9.57776	21.1019	0.46199
1010	WF_6_post_I_Trefoil	WF_4_post_C_Third	-5.51647	-20.6915	9.65858	0.476537
1011	WF_6_post_I_Trefoil	WF_4_post_C_Fourth	-5.3605	-16.4978	5.77681	0.34602
1012	WF_6_post_I_Trefoil	WF_4_post_C_Trefoil	0.986915	-5.0762	7.05003	0.749855
1013	WF_6_post_I_Trefoil	WF_4_post_C_Coma	-0.783124	-5.98566	4.41942	0.76811
1014	WF_6_post_I_Trefoil	WF_4_post_C_Tetrafoil	1.06781	-5.22162	7.35724	0.739472
1015	WF_6_post_I_Trefoil	WF_4_post_C_2ndAstig	3.37904	-2.42888	9.18695	0.254787
1016	WF_6_post_I_Trefoil	WF_4_post_C_Spherical	2.09076	-1.6108	5.79232	0.268902
1017	WF_6_post_I_Trefoil	WF_6_post_C_Astigmatism	-0.0217368	-0.398444	0.354971	0.910007
1018	WF_6_post_I_Trefoil	WF_6_post_C_TotalHOA	-0.197811	-2.54348	2.14785	0.868795
1019	WF_6_post_I_Trefoil	WF_6_post_C_Third	0.401969	-3.67488	4.47881	0.846853
1020	WF_6_post_I_Trefoil	WF_6_post_C_Fourth	0.182132	-3.62969	3.99395	0.92543
1021	WF_6_post_I_Trefoil	WF_6_post_C_Trefoil	-0.767399	-3.66118	2.12638	0.603489
1022	WF_6_post_I_Trefoil	WF_6_post_C_Coma	0.209338	-2.38854	2.80722	0.87458
1023	WF_6_post_I_Trefoil	WF_6_post_C_Tetrafoil	1.03131	-1.09479	3.15742	0.342267
1024	WF_6_post_I_Trefoil	WF_6_post_C_2ndAstig	-0.427272	-2.23081	1.37627	0.642639
1025	WF_6_post_I_Trefoil	WF_6_post_C_Spherical	0.562574	-1.6208	2.74595	0.613803
1026	WF_6_post_I_Trefoil	Pupil Diameter_post	-0.422826	-0.571077	-0.274576	4.97911e-08	*	*
1027	WF_6_post_I_Coma	Intercept	0.330792	-1.17369	1.83527	0.666845
1028	WF_6_post_I_Coma	IOL(LS313)	0.0433149	-0.0789908	0.165621	0.488176
1029	WF_6_post_I_Coma	Sex(M)	-0.0543519	-0.170924	0.0622205	0.361623
1030	WF_6_post_I_Coma	Age	0.00708872	-0.00208958	0.016267	0.131256
1031	WF_6_post_I_Coma	SE	-0.0294999	-0.143417	0.0844172	0.612037
1032	WF_6_post_I_Coma	CYL	0.0661664	-0.0703859	0.202719	0.342828
1033	WF_6_post_I_Coma	Corneal Astigmatism	-0.0819387	-0.265912	0.102035	0.383182
1034	WF_6_post_I_Coma	Axial Length	0.0362596	-0.0127928	0.0853119	0.148582
1035	WF_6_post_I_Coma	WF_4_post_C_Astigmatism	0.0632535	-0.125579	0.252086	0.511825
1036	WF_6_post_I_Coma	WF_4_post_C_TotalHOA	8.27744	-0.597698	17.1526	0.0682385
1037	WF_6_post_I_Coma	WF_4_post_C_Third	-4.28419	-13.0586	4.49026	0.339111
1038	WF_6_post_I_Coma	WF_4_post_C_Fourth	-5.21308	-11.6283	1.20218	0.111974
1039	WF_6_post_I_Coma	WF_4_post_C_Trefoil	-0.693534	-4.18194	2.79487	0.696978
1040	WF_6_post_I_Coma	WF_4_post_C_Coma	-2.4035	-5.40307	0.596056	0.117038
1041	WF_6_post_I_Coma	WF_4_post_C_Tetrafoil	-1.4829	-5.11597	2.15016	0.424146
1042	WF_6_post_I_Coma	WF_4_post_C_2ndAstig	1.16466	-2.17559	4.5049	0.494732
1043	WF_6_post_I_Coma	WF_4_post_C_Spherical	0.19549	-1.96066	2.35164	0.859038
1044	WF_6_post_I_Coma	WF_6_post_C_Astigmatism	0.000992912	-0.217125	0.219111	0.992885
1045	WF_6_post_I_Coma	WF_6_post_C_TotalHOA	0.541153	-0.81795	1.90026	0.435575
1046	WF_6_post_I_Coma	WF_6_post_C_Third	-0.381046	-2.72629	1.9642	0.7503
1047	WF_6_post_I_Coma	WF_6_post_C_Fourth	-0.568449	-2.77406	1.63716	0.613712
1048	WF_6_post_I_Coma	WF_6_post_C_Trefoil	-0.605684	-2.27846	1.06709	0.478285
1049	WF_6_post_I_Coma	WF_6_post_C_Coma	0.261972	-1.23912	1.76306	0.732471
1050	WF_6_post_I_Coma	WF_6_post_C_Tetrafoil	0.812212	-0.41783	2.04225	0.196284
1051	WF_6_post_I_Coma	WF_6_post_C_2ndAstig	0.543563	-0.500611	1.58774	0.308151
1052	WF_6_post_I_Coma	WF_6_post_C_Spherical	0.524308	-0.734914	1.78353	0.414902
1053	WF_6_post_I_Coma	Pupil Diameter_post	-0.315676	-0.403713	-0.227639	1.24981e-11	*	*
1054	WF_6_post_I_Tetrafoil	Intercept	1.43096	-0.672213	3.53414	0.1834
1055	WF_6_post_I_Tetrafoil	IOL(LS313)	0.0688772	-0.102224	0.239978	0.430744
1056	WF_6_post_I_Tetrafoil	Sex(M)	-0.039267	-0.202027	0.123493	0.636672
1057	WF_6_post_I_Tetrafoil	Age	0.0126741	-0.000146424	0.0254946	0.053651
1058	WF_6_post_I_Tetrafoil	SE	-0.001619	-0.164746	0.161508	0.98449
1059	WF_6_post_I_Tetrafoil	CYL	-0.0311743	-0.226362	0.164014	0.754418
1060	WF_6_post_I_Tetrafoil	Corneal Astigmatism	0.0435056	-0.221373	0.308384	0.747671
1061	WF_6_post_I_Tetrafoil	Axial Length	0.027598	-0.040804	0.0959999	0.429737
1062	WF_6_post_I_Tetrafoil	WF_4_post_C_Astigmatism	0.124999	-0.147408	0.397407	0.368964
1063	WF_6_post_I_Tetrafoil	WF_4_post_C_TotalHOA	1.56409	-11.3288	14.457	0.812168
1064	WF_6_post_I_Tetrafoil	WF_4_post_C_Third	-2.12347	-14.8794	10.6325	0.74437
1065	WF_6_post_I_Tetrafoil	WF_4_post_C_Fourth	2.36251	-7.0042	11.7292	0.621304
1066	WF_6_post_I_Tetrafoil	WF_4_post_C_Trefoil	1.33685	-3.76398	6.43768	0.607735
1067	WF_6_post_I_Tetrafoil	WF_4_post_C_Coma	-0.308254	-4.68321	4.0667	0.890226
1068	WF_6_post_I_Tetrafoil	WF_4_post_C_Tetrafoil	-1.42223	-6.70976	3.8653	0.598327
1069	WF_6_post_I_Tetrafoil	WF_4_post_C_2ndAstig	-0.831633	-5.71769	4.05443	0.738842
1070	WF_6_post_I_Tetrafoil	WF_4_post_C_Spherical	-1.30136	-4.40933	1.80661	0.412292
1071	WF_6_post_I_Tetrafoil	WF_6_post_C_Astigmatism	-0.336769	-0.653343	-0.020195	0.0376543	*
1072	WF_6_post_I_Tetrafoil	WF_6_post_C_TotalHOA	-0.0761809	-2.04733	1.89497	0.939653
1073	WF_6_post_I_Tetrafoil	WF_6_post_C_Third	0.185614	-3.24408	3.61531	0.915572
1074	WF_6_post_I_Tetrafoil	WF_6_post_C_Fourth	-0.0615796	-3.26524	3.14208	0.969965
1075	WF_6_post_I_Tetrafoil	WF_6_post_C_Trefoil	-0.551091	-2.98359	1.88141	0.657233
1076	WF_6_post_I_Tetrafoil	WF_6_post_C_Coma	0.307141	-1.87677	2.49106	0.782949
1077	WF_6_post_I_Tetrafoil	WF_6_post_C_Tetrafoil	0.0627855	-1.72418	1.84975	0.945129
1078	WF_6_post_I_Tetrafoil	WF_6_post_C_2ndAstig	-0.176921	-1.69272	1.33887	0.819157
1079	WF_6_post_I_Tetrafoil	WF_6_post_C_Spherical	0.309251	-1.52672	2.14522	0.741452
1080	WF_6_post_I_Tetrafoil	Pupil Diameter_post	-0.609207	-0.733315	-0.485099	1.78886e-19	*	*
1081	WF_6_post_I_2ndAstig	Intercept	1.36683	-0.538702	3.27236	0.16083
1082	WF_6_post_I_2ndAstig	IOL(LS313)	0.0905706	-0.064354	0.245495	0.252803
1083	WF_6_post_I_2ndAstig	Sex(M)	-0.0642463	-0.211844	0.0833518	0.394305
1084	WF_6_post_I_2ndAstig	Age	0.00924479	-0.0023777	0.0208673	0.120105
1085	WF_6_post_I_2ndAstig	SE	-0.00323719	-0.148277	0.141803	0.965128
1086	WF_6_post_I_2ndAstig	CYL	-0.174583	-0.348388	-0.000777189	0.0496673	*
1087	WF_6_post_I_2ndAstig	Corneal Astigmatism	0.0703938	-0.164134	0.304922	0.556647
1088	WF_6_post_I_2ndAstig	Axial Length	0.0312012	-0.030894	0.0932964	0.325561
1089	WF_6_post_I_2ndAstig	WF_4_post_C_Astigmatism	0.0629933	-0.177835	0.303822	0.608442
1090	WF_6_post_I_2ndAstig	WF_4_post_C_TotalHOA	4.30731	-7.02787	15.6425	0.456803
1091	WF_6_post_I_2ndAstig	WF_4_post_C_Third	-1.95184	-13.1598	9.25616	0.733023
1092	WF_6_post_I_2ndAstig	WF_4_post_C_Fourth	-1.68989	-9.89276	6.51298	0.686574
1093	WF_6_post_I_2ndAstig	WF_4_post_C_Trefoil	-1.05301	-5.51414	3.40812	0.64386
1094	WF_6_post_I_2ndAstig	WF_4_post_C_Coma	-0.476882	-4.31125	3.35749	0.807529
1095	WF_6_post_I_2ndAstig	WF_4_post_C_Tetrafoil	0.892564	-3.74932	5.53445	0.706449
1096	WF_6_post_I_2ndAstig	WF_4_post_C_2ndAstig	-0.542631	-4.81501	3.72975	0.80353
1097	WF_6_post_I_2ndAstig	WF_4_post_C_Spherical	-0.19637	-2.94546	2.55272	0.888722
1098	WF_6_post_I_2ndAstig	WF_6_post_C_Astigmatism	-0.110697	-0.389227	0.167833	0.436423
1099	WF_6_post_I_2ndAstig	WF_6_post_C_TotalHOA	0.452743	-1.28238	2.18786	0.609317
1100	WF_6_post_I_2ndAstig	WF_6_post_C_Third	-0.848825	-3.8483	2.15065	0.579418
1101	WF_6_post_I_2ndAstig	WF_6_post_C_Fourth	0.370869	-2.4461	3.18784	0.796495
1102	WF_6_post_I_2ndAstig	WF_6_post_C_Trefoil	0.160142	-1.97678	2.29707	0.883293
1103	WF_6_post_I_2ndAstig	WF_6_post_C_Coma	-0.0581512	-1.97595	1.85965	0.952636
1104	WF_6_post_I_2ndAstig	WF_6_post_C_Tetrafoil	-0.413552	-1.98457	1.15747	0.606155
1105	WF_6_post_I_2ndAstig	WF_6_post_C_2ndAstig	0.21146	-1.12183	1.54475	0.756059
1106	WF_6_post_I_2ndAstig	WF_6_post_C_Spherical	-0.289884	-1.89944	1.31967	0.724261
1107	WF_6_post_I_2ndAstig	Pupil Diameter_post	-0.57363	-0.685338	-0.461922	5.60833e-21	*	*
1108	WF_6_post_I_Spherical	Intercept	3.41158	1.43572	5.38744	0.00077887	*
1109	WF_6_post_I_Spherical	IOL(LS313)	0.345358	0.184565	0.506151	3.11042e-05	*	*
1110	WF_6_post_I_Spherical	Sex(M)	0.0133655	-0.139512	0.166243	0.864025
1111	WF_6_post_I_Spherical	Age	-0.00901687	-0.0210598	0.00302604	0.142964
1112	WF_6_post_I_Spherical	SE	0.0636076	-0.0906231	0.217838	0.419339
1113	WF_6_post_I_Spherical	CYL	-0.100108	-0.284532	0.0843168	0.287962
1114	WF_6_post_I_Spherical	Corneal Astigmatism	0.00549952	-0.245254	0.256253	0.965732
1115	WF_6_post_I_Spherical	Axial Length	-0.0396478	-0.103866	0.0245703	0.226905
1116	WF_6_post_I_Spherical	WF_4_post_C_Astigmatism	0.235348	-0.0226598	0.493356	0.0744976
1117	WF_6_post_I_Spherical	WF_4_post_C_TotalHOA	-1.40939	-13.6454	10.8266	0.821495
1118	WF_6_post_I_Spherical	WF_4_post_C_Third	0.478343	-11.6308	12.5875	0.938321
1119	WF_6_post_I_Spherical	WF_4_post_C_Fourth	0.934864	-7.96556	9.83529	0.836989
1120	WF_6_post_I_Spherical	WF_4_post_C_Trefoil	1.06653	-3.78408	5.91713	0.666716
1121	WF_6_post_I_Spherical	WF_4_post_C_Coma	1.21071	-2.94568	5.36709	0.568347
1122	WF_6_post_I_Spherical	WF_4_post_C_Tetrafoil	-0.311127	-5.33188	4.70962	0.903385
1123	WF_6_post_I_Spherical	WF_4_post_C_2ndAstig	1.25663	-3.38928	5.90254	0.596286
1124	WF_6_post_I_Spherical	WF_4_post_C_Spherical	-2.36861	-5.31235	0.575138	0.115511
1125	WF_6_post_I_Spherical	WF_6_post_C_Astigmatism	-0.362415	-0.662772	-0.0620576	0.018472	*
1126	WF_6_post_I_Spherical	WF_6_post_C_TotalHOA	-1.04631	-2.91643	0.823819	0.273431
1127	WF_6_post_I_Spherical	WF_6_post_C_Third	0.416421	-2.84467	3.67751	0.802489
1128	WF_6_post_I_Spherical	WF_6_post_C_Fourth	3.24884	0.208697	6.28899	0.0367918	*
1129	WF_6_post_I_Spherical	WF_6_post_C_Trefoil	-0.0206479	-2.32983	2.28853	0.986025
1130	WF_6_post_I_Spherical	WF_6_post_C_Coma	0.0329868	-2.04048	2.10645	0.975139
1131	WF_6_post_I_Spherical	WF_6_post_C_Tetrafoil	-0.952432	-2.64834	0.743479	0.271619
1132	WF_6_post_I_Spherical	WF_6_post_C_2ndAstig	-1.96237	-3.40092	-0.523828	0.00778542	*
1133	WF_6_post_I_Spherical	WF_6_post_C_Spherical	-1.88297	-3.62704	-0.138909	0.0349058	*
1134	WF_6_post_I_Spherical	Pupil Diameter_post	-0.395907	-0.512764	-0.279049	9.39638e-11	*	*
1135	C_6.3_post	Intercept	-0.05091	-0.101893	7.32053e-05	0.0512084
1136	C_6.3_post	IOL(LS313)	-0.00594696	-0.0101315	-0.00176247	0.00569731	*
1137	C_6.3_post	Sex(M)	-0.00233417	-0.00637978	0.00171145	0.259115
1138	C_6.3_post	Age	0.000509118	0.000193009	0.000825228	0.00176743	*
1139	C_6.3_post	SE	-0.00478876	-0.0080331	-0.00154443	0.00402243	*
1140	C_6.3_post	CYL	0.00373105	-0.000133273	0.00759538	0.0591844
1141	C_6.3_post	Corneal Astigmatism	-0.00320833	-0.00820992	0.00179325	0.209496
1142	C_6.3_post	Axial Length	0.00175895	7.27825e-05	0.00344512	0.0417664	*
1143	C_6.3_post	WF_4_post_C_Astigmatism	0.0052708	0.000211734	0.0103299	0.0419323	*
1144	C_6.3_post	WF_4_post_C_TotalHOA	-0.0049267	-0.236083	0.22623	0.966706
1145	C_6.3_post	WF_4_post_C_Third	0.0245008	-0.204414	0.253416	0.833975
1146	C_6.3_post	WF_4_post_C_Fourth	0.00933856	-0.150677	0.169354	0.909022
1147	C_6.3_post	WF_4_post_C_Trefoil	-0.00116022	-0.0895195	0.0871991	0.979486
1148	C_6.3_post	WF_4_post_C_Coma	-0.0116495	-0.0872621	0.0639632	0.762909
1149	C_6.3_post	WF_4_post_C_Tetrafoil	-0.0280808	-0.121686	0.0655246	0.556992
1150	C_6.3_post	WF_4_post_C_2ndAstig	0.0221354	-0.0616252	0.105896	0.604901
1151	C_6.3_post	WF_4_post_C_Spherical	0.00419533	-0.0548587	0.0632494	0.889335
1152	C_6.3_post	WF_6_post_C_Astigmatism	-0.00466488	-0.0103397	0.00100995	0.108175
1153	C_6.3_post	WF_6_post_C_TotalHOA	-0.0208115	-0.0568474	0.0152243	0.258465
1154	C_6.3_post	WF_6_post_C_Third	0.00968545	-0.0491816	0.0685525	0.74734
1155	C_6.3_post	WF_6_post_C_Fourth	0.0504286	-0.00652039	0.107378	0.0836986
1156	C_6.3_post	WF_6_post_C_Trefoil	-0.00309959	-0.046132	0.0399328	0.887829
1157	C_6.3_post	WF_6_post_C_Coma	0.00113261	-0.0374113	0.0396765	0.954112
1158	C_6.3_post	WF_6_post_C_Tetrafoil	-0.0226863	-0.0545116	0.00913894	0.16342
1159	C_6.3_post	WF_6_post_C_2ndAstig	-0.0168408	-0.044431	0.0107493	0.232415
1160	C_6.3_post	WF_6_post_C_Spherical	-0.0136361	-0.0456124	0.0183402	0.403966
1161	C_6.3_post	Pupil Diameter_post	0.000196691	-0.00259889	0.00299227	0.890386
1162	C_4.0_post	Intercept	-0.0636876	-0.118869	-0.00850628	0.0243859	*
1163	C_4.0_post	IOL(LS313)	-0.0033368	-0.00783034	0.00115673	0.146595
1164	C_4.0_post	Sex(M)	-0.004528	-0.00883979	-0.000216202	0.0404763	*
1165	C_4.0_post	Age	0.000630862	0.000292368	0.000969356	0.0003073	*	*
1166	C_4.0_post	SE	-0.00178671	-0.00565018	0.00207676	0.365213
1167	C_4.0_post	CYL	0.00260151	-0.00203006	0.00723309	0.271545
1168	C_4.0_post	Corneal Astigmatism	-0.00606923	-0.0121782	3.97072e-05	0.0521672
1169	C_4.0_post	Axial Length	0.00180907	-3.31485e-06	0.00362146	0.0513656
1170	C_4.0_post	WF_4_post_C_Astigmatism	0.000172859	-0.00605247	0.00639818	0.956624
1171	C_4.0_post	WF_4_post_C_TotalHOA	-0.0802852	-0.368091	0.207521	0.584859
1172	C_4.0_post	WF_4_post_C_Third	0.058883	-0.225582	0.343348	0.685175
1173	C_4.0_post	WF_4_post_C_Fourth	0.0234788	-0.18059	0.227548	0.821718
1174	C_4.0_post	WF_4_post_C_Trefoil	0.0176702	-0.0937838	0.129124	0.756172
1175	C_4.0_post	WF_4_post_C_Coma	0.00760177	-0.0882849	0.103488	0.876604
1176	C_4.0_post	WF_4_post_C_Tetrafoil	-0.0227707	-0.139979	0.0944376	0.703578
1177	C_4.0_post	WF_4_post_C_2ndAstig	0.0400418	-0.0661618	0.146246	0.460407
1178	C_4.0_post	WF_4_post_C_Spherical	0.00978577	-0.061918	0.0814895	0.789221
1179	C_4.0_post	WF_6_post_C_Astigmatism	0.00210673	-0.00497156	0.00918502	0.559988
1180	C_4.0_post	WF_6_post_C_TotalHOA	0.014238	-0.0301796	0.0586557	0.530176
1181	C_4.0_post	WF_6_post_C_Third	0.00828186	-0.0663866	0.0829503	0.828025
1182	C_4.0_post	WF_6_post_C_Fourth	0.0349085	-0.0364684	0.106285	0.338371
1183	C_4.0_post	WF_6_post_C_Trefoil	-0.0186667	-0.0726774	0.0353439	0.498562
1184	C_4.0_post	WF_6_post_C_Coma	-0.0115165	-0.0599201	0.0368871	0.641243
1185	C_4.0_post	WF_6_post_C_Tetrafoil	-0.0155946	-0.0554265	0.0242373	0.443335
1186	C_4.0_post	WF_6_post_C_2ndAstig	-0.0397666	-0.0738399	-0.00569327	0.0226821	*
1187	C_4.0_post	WF_6_post_C_Spherical	-0.0211943	-0.0615405	0.019152	0.303869
1188	C_4.0_post	Pupil Diameter_post	0.000672436	-0.00246854	0.00381341	0.675016
1189	C_2.5_post	Intercept	-0.1096	-0.220433	0.00123342	0.0534424
1190	C_2.5_post	IOL(LS313)	-0.00326628	-0.0122775	0.00574496	0.477934
1191	C_2.5_post	Sex(M)	-0.00947044	-0.0180871	-0.000853763	0.031969	*
1192	C_2.5_post	Age	0.00101508	0.000337458	0.0016927	0.00356052	*
1193	C_2.5_post	SE	0.00194792	-0.0061319	0.0100277	0.636793
1194	C_2.5_post	CYL	0.0106536	0.000958727	0.0203484	0.031811	*
1195	C_2.5_post	Corneal Astigmatism	-0.0198201	-0.0327407	-0.00689951	0.00279543	*
1196	C_2.5_post	Axial Length	0.0030537	-0.000573366	0.00668077	0.0998832
1197	C_2.5_post	WF_4_post_C_Astigmatism	0.00285529	-0.0103613	0.0160718	0.672188
1198	C_2.5_post	WF_4_post_C_TotalHOA	-0.213639	-0.829214	0.401936	0.496731
1199	C_2.5_post	WF_4_post_C_Third	0.161827	-0.446484	0.770139	0.602351
1200	C_2.5_post	WF_4_post_C_Fourth	0.0614512	-0.379534	0.502436	0.784896
1201	C_2.5_post	WF_4_post_C_Trefoil	0.0262695	-0.213749	0.266288	0.83025
1202	C_2.5_post	WF_4_post_C_Coma	0.00603673	-0.200623	0.212696	0.954371
1203	C_2.5_post	WF_4_post_C_Tetrafoil	-0.0528072	-0.304138	0.198524	0.680685
1204	C_2.5_post	WF_4_post_C_2ndAstig	0.187902	-0.0414483	0.417252	0.1091
1205	C_2.5_post	WF_4_post_C_Spherical	0.0319566	-0.119471	0.183385	0.679351
1206	C_2.5_post	WF_6_post_C_Astigmatism	-6.55333e-05	-0.0152054	0.0150743	0.993235
1207	C_2.5_post	WF_6_post_C_TotalHOA	0.00330118	-0.0912966	0.097899	0.945501
1208	C_2.5_post	WF_6_post_C_Third	-0.0417648	-0.202912	0.119382	0.611744
1209	C_2.5_post	WF_6_post_C_Fourth	0.084864	-0.0680349	0.237763	0.277276
1210	C_2.5_post	WF_6_post_C_Trefoil	0.0386862	-0.077125	0.154497	0.513001
1211	C_2.5_post	WF_6_post_C_Coma	0.0218598	-0.0819898	0.125709	0.680132
1212	C_2.5_post	WF_6_post_C_Tetrafoil	-0.0495883	-0.134871	0.0356948	0.255077
1213	C_2.5_post	WF_6_post_C_2ndAstig	-0.073106	-0.145718	-0.000494068	0.049101	*
1214	C_2.5_post	WF_6_post_C_Spherical	-0.0464186	-0.133245	0.0404083	0.295326
1215	C_2.5_post	Pupil Diameter_post	-0.000506986	-0.00690744	0.00589346	0.876705
1216	C_1.6_post	Intercept	-0.155304	-0.298784	-0.0118229	0.034658	*
1217	C_1.6_post	IOL(LS313)	-0.00192061	-0.0136127	0.00977153	0.747704
1218	C_1.6_post	Sex(M)	-0.0175209	-0.0287549	-0.00628691	0.00244412	*
1219	C_1.6_post	Age	0.00143658	0.000555621	0.00231754	0.00154169	*
1220	C_1.6_post	SE	0.00495237	-0.0050033	0.014908	0.330113
1221	C_1.6_post	CYL	0.00616221	-0.00576335	0.0180878	0.311735
1222	C_1.6_post	Corneal Astigmatism	-0.0216258	-0.0373276	-0.00592397	0.00722792	*
1223	C_1.6_post	Axial Length	0.0039741	-0.000742265	0.00869047	0.099671
1224	C_1.6_post	WF_4_post_C_Astigmatism	0.00141553	-0.014565	0.0173961	0.862256
1225	C_1.6_post	WF_4_post_C_TotalHOA	-0.301273	-1.03899	0.43644	0.423947
1226	C_1.6_post	WF_4_post_C_Third	0.297129	-0.432106	1.02636	0.425005
1227	C_1.6_post	WF_4_post_C_Fourth	0.0622973	-0.459773	0.584368	0.815215
1228	C_1.6_post	WF_4_post_C_Trefoil	-0.0172258	-0.302501	0.26805	0.905855
1229	C_1.6_post	WF_4_post_C_Coma	-0.0155232	-0.260855	0.229808	0.901371
1230	C_1.6_post	WF_4_post_C_Tetrafoil	-0.0602849	-0.36104	0.24047	0.694634
1231	C_1.6_post	WF_4_post_C_2ndAstig	0.248716	-0.0233585	0.52079	0.0740332
1232	C_1.6_post	WF_4_post_C_Spherical	0.0214877	-0.16317	0.206146	0.819698
1233	C_1.6_post	WF_6_post_C_Astigmatism	0.00255788	-0.0156078	0.0207236	0.782709
1234	C_1.6_post	WF_6_post_C_TotalHOA	-0.00567107	-0.119644	0.108302	0.922358
1235	C_1.6_post	WF_6_post_C_Third	-0.0277866	-0.218805	0.163232	0.775725
1236	C_1.6_post	WF_6_post_C_Fourth	0.0783951	-0.104577	0.261367	0.401567
1237	C_1.6_post	WF_6_post_C_Trefoil	0.0230836	-0.115325	0.161492	0.743935
1238	C_1.6_post	WF_6_post_C_Coma	0.0127657	-0.111214	0.136745	0.840171
1239	C_1.6_post	WF_6_post_C_Tetrafoil	-0.029768	-0.132107	0.0725704	0.56893
1240	C_1.6_post	WF_6_post_C_2ndAstig	-0.0596454	-0.147059	0.0277677	0.181857
1241	C_1.6_post	WF_6_post_C_Spherical	-0.0398498	-0.143197	0.0634972	0.450282
1242	C_1.6_post	Pupil Diameter_post	0.0030902	-0.0050511	0.0112315	0.457363
1243	C_1.0_post	Intercept	-0.27177	-0.495357	-0.048183	0.0177928	*
1244	C_1.0_post	IOL(LS313)	-0.00872819	-0.0270164	0.00955999	0.350319
1245	C_1.0_post	Sex(M)	-0.0317085	-0.049305	-0.014112	0.000481029	*	*
1246	C_1.0_post	Age	0.002838	0.00146058	0.00421543	6.87234e-05	*	*
1247	C_1.0_post	SE	0.0034052	-0.0116713	0.0184817	0.658215
1248	C_1.0_post	CYL	-0.000244068	-0.0182739	0.0177858	0.978845
1249	C_1.0_post	Corneal Astigmatism	-0.0224592	-0.0460733	0.00115496	0.0630395
1250	C_1.0_post	Axial Length	0.00565602	-0.00170735	0.0130194	0.133235
1251	C_1.0_post	WF_4_post_C_Astigmatism	0.00163218	-0.0223234	0.0255877	0.893834
1252	C_1.0_post	WF_4_post_C_TotalHOA	-0.239757	-1.34151	0.861993	0.669978
1253	C_1.0_post	WF_4_post_C_Third	0.215934	-0.87343	1.3053	0.697863
1254	C_1.0_post	WF_4_post_C_Fourth	0.0846998	-0.68983	0.85923	0.830422
1255	C_1.0_post	WF_4_post_C_Trefoil	0.0112229	-0.413167	0.435613	0.958694
1256	C_1.0_post	WF_4_post_C_Coma	0.0420704	-0.322312	0.406453	0.821114
1257	C_1.0_post	WF_4_post_C_Tetrafoil	-0.0749769	-0.524272	0.374318	0.743803
1258	C_1.0_post	WF_4_post_C_2ndAstig	0.329427	-0.074591	0.733446	0.110982
1259	C_1.0_post	WF_4_post_C_Spherical	-0.0778279	-0.355755	0.200099	0.583403
1260	C_1.0_post	WF_6_post_C_Astigmatism	0.00171451	-0.0254265	0.0288555	0.901532
1261	C_1.0_post	WF_6_post_C_TotalHOA	0.0652168	-0.105489	0.235923	0.454437
1262	C_1.0_post	WF_6_post_C_Third	-0.0309827	-0.31488	0.252914	0.830758
1263	C_1.0_post	WF_6_post_C_Fourth	0.078246	-0.194491	0.350983	0.574266
1264	C_1.0_post	WF_6_post_C_Trefoil	-0.0195879	-0.225993	0.186817	0.852549
1265	C_1.0_post	WF_6_post_C_Coma	-0.0123889	-0.197324	0.172546	0.895613
1266	C_1.0_post	WF_6_post_C_Tetrafoil	-0.0726878	-0.225387	0.0800114	0.351456
1267	C_1.0_post	WF_6_post_C_2ndAstig	-0.0973341	-0.228187	0.033519	0.145688
1268	C_1.0_post	WF_6_post_C_Spherical	-0.0639403	-0.21764	0.0897592	0.415434
1269	C_1.0_post	Pupil Diameter_post	0.00766395	-0.00488347	0.0202114	0.231974
1270	C_0.7_post	Intercept	-0.442963	-0.789211	-0.0967143	0.012696	*
1271	C_0.7_post	IOL(LS313)	0.00188999	-0.02637	0.03015	0.895803
1272	C_0.7_post	Sex(M)	-0.039606	-0.0667255	-0.0124865	0.00453379	*
1273	C_0.7_post	Age	0.00399795	0.00187188	0.00612402	0.000274204	*	*
1274	C_0.7_post	SE	0.00573431	-0.0183714	0.0298401	0.641274
1275	C_0.7_post	CYL	0.00171883	-0.0271618	0.0305994	0.907192
1276	C_0.7_post	Corneal Astigmatism	-0.024802	-0.0629024	0.0132985	0.202711
1277	C_0.7_post	Axial Length	0.0136451	0.00227098	0.0250192	0.0193986	*
1278	C_0.7_post	WF_4_post_C_Astigmatism	-0.0079774	-0.0467285	0.0307737	0.686801
1279	C_0.7_post	WF_4_post_C_TotalHOA	-0.792161	-2.58243	0.998103	0.386343
1280	C_0.7_post	WF_4_post_C_Third	0.9714	-0.797748	2.74055	0.282519
1281	C_0.7_post	WF_4_post_C_Fourth	0.286634	-0.982246	1.55551	0.658231
1282	C_0.7_post	WF_4_post_C_Trefoil	-0.11989	-0.812708	0.572928	0.734682
1283	C_0.7_post	WF_4_post_C_Coma	-0.136421	-0.732231	0.459389	0.653876
1284	C_0.7_post	WF_4_post_C_Tetrafoil	-0.0665569	-0.797922	0.664808	0.858532
1285	C_0.7_post	WF_4_post_C_2ndAstig	0.564575	-0.096215	1.22536	0.0949262
1286	C_0.7_post	WF_4_post_C_Spherical	0.0495531	-0.397947	0.497053	0.828285
1287	C_0.7_post	WF_6_post_C_Astigmatism	0.00868918	-0.0354439	0.0528223	0.699791
1288	C_0.7_post	WF_6_post_C_TotalHOA	0.216353	-0.0600704	0.492777	0.125809
1289	C_0.7_post	WF_6_post_C_Third	0.0756856	-0.388651	0.540022	0.749562
1290	C_0.7_post	WF_6_post_C_Fourth	0.0542488	-0.389748	0.498246	0.810867
1291	C_0.7_post	WF_6_post_C_Trefoil	-0.211503	-0.547679	0.124673	0.218316
1292	C_0.7_post	WF_6_post_C_Coma	-0.180999	-0.482331	0.120334	0.239842
1293	C_0.7_post	WF_6_post_C_Tetrafoil	-0.00741458	-0.25583	0.241001	0.953381
1294	C_0.7_post	WF_6_post_C_2ndAstig	-0.214205	-0.426203	-0.00220658	0.0483517	*
1295	C_0.7_post	WF_6_post_C_Spherical	-0.105122	-0.356012	0.145769	0.412068
1296	C_0.7_post	Pupil Diameter_post	0.00837027	-0.0112953	0.0280359	0.404694
1297	G_6.3_post	Intercept	-0.0803773	-0.160104	-0.000650924	0.049114	*
1298	G_6.3_post	IOL(LS313)	-0.0151773	-0.0217019	-0.00865271	7.84023e-06	*	*
1299	G_6.3_post	Sex(M)	-0.0119507	-0.0182397	-0.00566172	0.000242349	*	*
1300	G_6.3_post	Age	0.000520929	2.86415e-05	0.00101322	0.0390653	*
1301	G_6.3_post	SE	-0.00112871	-0.00638968	0.00413225	0.674331
1302	G_6.3_post	CYL	-0.00330447	-0.00960443	0.0029955	0.304532
1303	G_6.3_post	Corneal Astigmatism	-6.08834e-05	-0.00824915	0.00812739	0.98838
1304	G_6.3_post	Axial Length	0.00291859	0.000287552	0.00554963	0.0305589	*
1305	G_6.3_post	WF_4_post_C_Astigmatism	0.00121961	-0.00708454	0.00952376	0.773625
1306	G_6.3_post	WF_4_post_C_TotalHOA	0.0676945	-0.312917	0.448306	0.72762
1307	G_6.3_post	WF_4_post_C_Third	-0.0523594	-0.428944	0.324225	0.785401
1308	G_6.3_post	WF_4_post_C_Fourth	0.0776763	-0.188565	0.343918	0.567935
1309	G_6.3_post	WF_4_post_C_Trefoil	-0.0120602	-0.158233	0.134113	0.871646
1310	G_6.3_post	WF_4_post_C_Coma	0.0176251	-0.107729	0.142979	0.78308
1311	G_6.3_post	WF_4_post_C_Tetrafoil	-0.0732697	-0.228292	0.0817526	0.354985
1312	G_6.3_post	WF_4_post_C_2ndAstig	0.0208326	-0.118123	0.159788	0.769096
1313	G_6.3_post	WF_4_post_C_Spherical	-0.135479	-0.23188	-0.0390782	0.00615999	*
1314	G_6.3_post	WF_6_post_C_Astigmatism	-0.000431988	-0.00978632	0.00892235	0.927937
1315	G_6.3_post	WF_6_post_C_TotalHOA	0.0274801	-0.0316368	0.0865969	0.362883
1316	G_6.3_post	WF_6_post_C_Third	-0.120868	-0.218442	-0.023294	0.0158368	*
1317	G_6.3_post	WF_6_post_C_Fourth	0.0871122	-0.00692743	0.181152	0.0704294
1318	G_6.3_post	WF_6_post_C_Trefoil	0.0836231	0.0125342	0.154712	0.021825	*
1319	G_6.3_post	WF_6_post_C_Coma	0.0601212	-0.00355925	0.123802	0.0652484
1320	G_6.3_post	WF_6_post_C_Tetrafoil	-0.0635819	-0.116108	-0.0110562	0.0182891	*
1321	G_6.3_post	WF_6_post_C_2ndAstig	-0.0722921	-0.117596	-0.026988	0.0019149	*
1322	G_6.3_post	WF_6_post_C_Spherical	-0.0495008	-0.102411	0.00340933	0.0677438
1323	G_6.3_post	Pupil Diameter_post	0.00236181	-0.00208112	0.00680475	0.298106
1324	G_4.0_post	Intercept	-0.142127	-0.264849	-0.0194061	0.0238485	*
1325	G_4.0_post	IOL(LS313)	-0.0151858	-0.0253606	-0.0050109	0.0037091	*
1326	G_4.0_post	Sex(M)	-0.0143459	-0.0242299	-0.00446197	0.00477279	*
1327	G_4.0_post	Age	0.000872987	0.000103411	0.00164256	0.0269591	*
1328	G_4.0_post	SE	0.000615764	-0.00660271	0.00783424	0.867312
1329	G_4.0_post	CYL	-0.00381597	-0.0123842	0.0047523	0.38335
1330	G_4.0_post	Corneal Astigmatism	-0.00178065	-0.0127225	0.00916117	0.749978
1331	G_4.0_post	Axial Length	0.00478794	0.000712055	0.00886382	0.0219498	*
1332	G_4.0_post	WF_4_post_C_Astigmatism	-0.00348224	-0.0145132	0.00754872	0.536585
1333	G_4.0_post	WF_4_post_C_TotalHOA	0.0370769	-0.463144	0.537298	0.884602
1334	G_4.0_post	WF_4_post_C_Third	0.00660472	-0.489815	0.503025	0.979215
1335	G_4.0_post	WF_4_post_C_Fourth	-0.125255	-0.466094	0.215584	0.472128
1336	G_4.0_post	WF_4_post_C_Trefoil	-0.0242234	-0.213764	0.165317	0.802424
1337	G_4.0_post	WF_4_post_C_Coma	-0.00792936	-0.169339	0.15348	0.923378
1338	G_4.0_post	WF_4_post_C_Tetrafoil	0.0703479	-0.132186	0.272882	0.49663
1339	G_4.0_post	WF_4_post_C_2ndAstig	0.15442	-0.0251851	0.334026	0.0932772
1340	G_4.0_post	WF_4_post_C_Spherical	0.0292297	-0.100575	0.159034	0.659259
1341	G_4.0_post	WF_6_post_C_Astigmatism	0.00767049	-0.00459931	0.0199403	0.22156
1342	G_4.0_post	WF_6_post_C_TotalHOA	0.00108665	-0.0774843	0.0796576	0.978393
1343	G_4.0_post	WF_6_post_C_Third	0.0155097	-0.110235	0.141254	0.80919
1344	G_4.0_post	WF_6_post_C_Fourth	0.17768	0.0553169	0.300043	0.00480558	*
1345	G_4.0_post	WF_6_post_C_Trefoil	-0.0116171	-0.104027	0.0807926	0.805584
1346	G_4.0_post	WF_6_post_C_Coma	-0.020552	-0.103337	0.0622325	0.62699
1347	G_4.0_post	WF_6_post_C_Tetrafoil	-0.111837	-0.180279	-0.0433945	0.00154222	*
1348	G_4.0_post	WF_6_post_C_2ndAstig	-0.0748486	-0.134847	-0.0148505	0.0150974	*
1349	G_4.0_post	WF_6_post_C_Spherical	-0.113311	-0.18186	-0.0447618	0.0013669	*
1350	G_4.0_post	Pupil Diameter_post	0.00226638	-0.00423839	0.00877114	0.495038
1351	G_2.5_post	Intercept	-0.165033	-0.347737	0.0176712	0.0777126
1352	G_2.5_post	IOL(LS313)	-0.0141234	-0.0290794	0.000832709	0.0652906
1353	G_2.5_post	Sex(M)	-0.0215154	-0.0359403	-0.00709052	0.00377955	*
1354	G_2.5_post	Age	0.000877673	-0.000250767	0.00200611	0.128612
1355	G_2.5_post	SE	0.00301348	-0.00902318	0.0150501	0.623897
1356	G_2.5_post	CYL	-0.010038	-0.024444	0.00436794	0.172787
1357	G_2.5_post	Corneal Astigmatism	-0.00937078	-0.0280928	0.00935123	0.327236
1358	G_2.5_post	Axial Length	0.00485314	-0.00117732	0.0108836	0.115878
1359	G_2.5_post	WF_4_post_C_Astigmatism	0.00409464	-0.014884	0.0230732	0.672653
1360	G_2.5_post	WF_4_post_C_TotalHOA	-0.182093	-1.05172	0.687537	0.681786
1361	G_2.5_post	WF_4_post_C_Third	0.0922653	-0.768215	0.952746	0.833675
1362	G_2.5_post	WF_4_post_C_Fourth	0.0818189	-0.526623	0.69026	0.792325
1363	G_2.5_post	WF_4_post_C_Trefoil	0.0998236	-0.234086	0.433734	0.558376
1364	G_2.5_post	WF_4_post_C_Coma	0.0801464	-0.206153	0.366446	0.583679
1365	G_2.5_post	WF_4_post_C_Tetrafoil	0.00183003	-0.353128	0.356788	0.991944
1366	G_2.5_post	WF_4_post_C_2ndAstig	0.0881905	-0.229747	0.406128	0.58711
1367	G_2.5_post	WF_4_post_C_Spherical	-0.092048	-0.312846	0.12875	0.414387
1368	G_2.5_post	WF_6_post_C_Astigmatism	0.00887703	-0.0125205	0.0302746	0.416766
1369	G_2.5_post	WF_6_post_C_TotalHOA	0.0333295	-0.10178	0.168439	0.629048
1370	G_2.5_post	WF_6_post_C_Third	0.00175891	-0.221118	0.224636	0.98767
1371	G_2.5_post	WF_6_post_C_Fourth	0.364196	0.149227	0.579165	0.00101024	*
1372	G_2.5_post	WF_6_post_C_Trefoil	-0.0431083	-0.205622	0.119406	0.603517
1373	G_2.5_post	WF_6_post_C_Coma	-0.0222014	-0.167703	0.1233	0.7651
1374	G_2.5_post	WF_6_post_C_Tetrafoil	-0.204115	-0.32449	-0.0837395	0.00099816	*
1375	G_2.5_post	WF_6_post_C_2ndAstig	-0.201438	-0.304967	-0.0979088	0.000162853	*	*
1376	G_2.5_post	WF_6_post_C_Spherical	-0.248165	-0.369122	-0.127209	7.43206e-05	*	*
1377	G_2.5_post	Pupil Diameter_post	0.0084957	-0.00168087	0.0186723	0.1026
1378	G_1.6_post	Intercept	-0.214882	-0.430736	0.000972778	0.0520074
1379	G_1.6_post	IOL(LS313)	-0.023951	-0.041589	-0.00631286	0.00823491	*
1380	G_1.6_post	Sex(M)	-0.0253269	-0.0422577	-0.00839615	0.00366792	*
1381	G_1.6_post	Age	0.00128753	-3.92529e-05	0.00261432	0.0582398
1382	G_1.6_post	SE	0.00211436	-0.012809	0.0170378	0.781381
1383	G_1.6_post	CYL	-0.00651224	-0.0244218	0.0113973	0.476425
1384	G_1.6_post	Corneal Astigmatism	-0.0105726	-0.0341197	0.0129744	0.379357
1385	G_1.6_post	Axial Length	0.0070052	-9.09335e-05	0.0141013	0.054042
1386	G_1.6_post	WF_4_post_C_Astigmatism	0.00685844	-0.0170775	0.0307944	0.574704
1387	G_1.6_post	WF_4_post_C_TotalHOA	-0.350143	-1.45429	0.754004	0.534625
1388	G_1.6_post	WF_4_post_C_Third	0.248683	-0.8425	1.33987	0.655361
1389	G_1.6_post	WF_4_post_C_Fourth	0.0846834	-0.697729	0.867095	0.832136
1390	G_1.6_post	WF_4_post_C_Trefoil	0.134289	-0.292611	0.561188	0.537945
1391	G_1.6_post	WF_4_post_C_Coma	0.071424	-0.295506	0.438354	0.703064
1392	G_1.6_post	WF_4_post_C_Tetrafoil	0.0877199	-0.364707	0.540146	0.704156
1393	G_1.6_post	WF_4_post_C_2ndAstig	0.184998	-0.222338	0.592333	0.374033
1394	G_1.6_post	WF_4_post_C_Spherical	-0.0364517	-0.313008	0.240105	0.796274
1395	G_1.6_post	WF_6_post_C_Astigmatism	-0.00378024	-0.0309974	0.0234369	0.785601
1396	G_1.6_post	WF_6_post_C_TotalHOA	0.0500592	-0.120557	0.220676	0.565579
1397	G_1.6_post	WF_6_post_C_Third	0.0579876	-0.22795	0.343925	0.691271
1398	G_1.6_post	WF_6_post_C_Fourth	0.436071	0.162353	0.709788	0.00193911	*
1399	G_1.6_post	WF_6_post_C_Trefoil	-0.104892	-0.312115	0.10233	0.321818
1400	G_1.6_post	WF_6_post_C_Coma	-0.0516422	-0.237376	0.134091	0.586122
1401	G_1.6_post	WF_6_post_C_Tetrafoil	-0.246701	-0.399866	-0.0935349	0.00172836	*
1402	G_1.6_post	WF_6_post_C_2ndAstig	-0.262535	-0.39337	-0.131701	9.95044e-05	*	*
1403	G_1.6_post	WF_6_post_C_Spherical	-0.340023	-0.494605	-0.18544	2.13024e-05	*	*
1404	G_1.6_post	Pupil Diameter_post	0.00769763	-0.00454851	0.0199438	0.218742
1405	G_1.0_post	Intercept	-0.401715	-0.714695	-0.0887344	0.0123989	*
1406	G_1.0_post	IOL(LS313)	-0.0287326	-0.0542709	-0.00319435	0.0282119	*
1407	G_1.0_post	Sex(M)	-0.0309729	-0.0554249	-0.00652091	0.0136213	*
1408	G_1.0_post	Age	0.0030956	0.00117704	0.00501416	0.00173141	*
1409	G_1.0_post	SE	0.00570974	-0.0165775	0.0279969	0.615833
1410	G_1.0_post	CYL	-0.0034077	-0.0301787	0.0233633	0.803102
1411	G_1.0_post	Corneal Astigmatism	-0.00260797	-0.0380732	0.0328572	0.885466
1412	G_1.0_post	Axial Length	0.0113834	0.00112005	0.0216468	0.0305285	*
1413	G_1.0_post	WF_4_post_C_Astigmatism	0.00273304	-0.0334059	0.038872	0.882235
1414	G_1.0_post	WF_4_post_C_TotalHOA	-0.435436	-2.11084	1.23997	0.610751
1415	G_1.0_post	WF_4_post_C_Third	0.231646	-1.42344	1.88673	0.783979
1416	G_1.0_post	WF_4_post_C_Fourth	0.509405	-0.686783	1.70559	0.404445
1417	G_1.0_post	WF_4_post_C_Trefoil	0.211348	-0.439451	0.862147	0.524828
1418	G_1.0_post	WF_4_post_C_Coma	0.281526	-0.278415	0.841468	0.325042
1419	G_1.0_post	WF_4_post_C_Tetrafoil	-0.428162	-1.11567	0.259341	0.22295
1420	G_1.0_post	WF_4_post_C_2ndAstig	0.168628	-0.453346	0.790602	0.595469
1421	G_1.0_post	WF_4_post_C_Spherical	-0.35208	-0.767933	0.0637734	0.0977648
1422	G_1.0_post	WF_6_post_C_Astigmatism	-0.0151929	-0.0565058	0.02612	0.471459
1423	G_1.0_post	WF_6_post_C_TotalHOA	-0.0841772	-0.342226	0.173872	0.522941
1424	G_1.0_post	WF_6_post_C_Third	0.19823	-0.23838	0.63484	0.374107
1425	G_1.0_post	WF_6_post_C_Fourth	0.603827	0.187952	1.0197	0.00466035	*
1426	G_1.0_post	WF_6_post_C_Trefoil	-0.124149	-0.439174	0.190876	0.440329
1427	G_1.0_post	WF_6_post_C_Coma	-0.141903	-0.424404	0.140597	0.325465
1428	G_1.0_post	WF_6_post_C_Tetrafoil	-0.121679	-0.35425	0.110893	0.305775
1429	G_1.0_post	WF_6_post_C_2ndAstig	-0.392161	-0.590119	-0.194203	0.00012028	*	*
1430	G_1.0_post	WF_6_post_C_Spherical	-0.320045	-0.555608	-0.0844824	0.00807501	*
1431	G_1.0_post	Pupil Diameter_post	0.00817212	-0.00977842	0.0261227	0.372823
1432	G_0.7_post	Intercept	-0.247259	-0.623299	0.128781	0.198471
1433	G_0.7_post	IOL(LS313)	-0.0392159	-0.0698248	-0.00860706	0.0125744	*
1434	G_0.7_post	Sex(M)	-0.0218097	-0.0511255	0.00750622	0.145933
1435	G_0.7_post	Age	0.00360631	0.00130623	0.0059064	0.00232413	*
1436	G_0.7_post	SE	0.00391742	-0.0224589	0.0302937	0.771115
1437	G_0.7_post	CYL	-0.0130494	-0.044768	0.0186693	0.420481
1438	G_0.7_post	Corneal Astigmatism	0.00864149	-0.0332398	0.0505228	0.686116
1439	G_0.7_post	Axial Length	0.0105054	-0.00181661	0.0228275	0.0958091
1440	G_0.7_post	WF_4_post_C_Astigmatism	0.0113805	-0.0313628	0.0541237	0.602054
1441	G_0.7_post	WF_4_post_C_TotalHOA	-0.615232	-2.58845	1.35799	0.541483
1442	G_0.7_post	WF_4_post_C_Third	0.691204	-1.25676	2.63917	0.487172
1443	G_0.7_post	WF_4_post_C_Fourth	0.893713	-0.512199	2.29963	0.213623
1444	G_0.7_post	WF_4_post_C_Trefoil	0.0437374	-0.71947	0.806945	0.91063
1445	G_0.7_post	WF_4_post_C_Coma	0.100732	-0.555749	0.757212	0.763783
1446	G_0.7_post	WF_4_post_C_Tetrafoil	-0.908783	-1.71617	-0.101398	0.0279693	*
1447	G_0.7_post	WF_4_post_C_2ndAstig	-0.187314	-0.918614	0.543985	0.615955
1448	G_0.7_post	WF_4_post_C_Spherical	-0.243416	-0.73393	0.247098	0.331287
1449	G_0.7_post	WF_6_post_C_Astigmatism	-0.0339136	-0.0824727	0.0146455	0.171837
1450	G_0.7_post	WF_6_post_C_TotalHOA	-0.0896411	-0.393384	0.214102	0.563291
1451	G_0.7_post	WF_6_post_C_Third	0.186112	-0.325625	0.697848	0.476424
1452	G_0.7_post	WF_6_post_C_Fourth	0.172516	-0.316123	0.661154	0.489367
1453	G_0.7_post	WF_6_post_C_Trefoil	-0.137494	-0.507394	0.232406	0.466731
1454	G_0.7_post	WF_6_post_C_Coma	-0.138691	-0.470334	0.192953	0.412931
1455	G_0.7_post	WF_6_post_C_Tetrafoil	0.17986	-0.0934263	0.453147	0.197842
1456	G_0.7_post	WF_6_post_C_2ndAstig	-0.0943584	-0.327766	0.13905	0.428618
1457	G_0.7_post	WF_6_post_C_Spherical	-0.0718788	-0.348664	0.204906	0.611062
1458	G_0.7_post	Pupil Diameter_post	0.00692284	-0.0144958	0.0283415	0.526805
1459	General_Health_post	Intercept	50.7057	7.16224	94.2492	0.0224663	*
1460	General_Health_post	IOL(LS313)	5.90956	2.37491	9.44422	0.00104949	*
1461	General_Health_post	Sex(M)	0.764625	-2.6768	4.20605	0.663216
1462	General_Health_post	Age	-0.509937	-0.778172	-0.241701	0.000194456	*	*
1463	General_Health_post	SE	0.544259	-2.90634	3.99486	0.757209
1464	General_Health_post	CYL	0.329835	-3.95588	4.61555	0.880099
1465	General_Health_post	Corneal Astigmatism	-1.92267	-7.48999	3.64466	0.49848
1466	General_Health_post	Axial Length	2.11121	0.703701	3.51873	0.00328295	*
1467	General_Health_post	WF_4_post_C_Astigmatism	3.48036	-2.70822	9.66894	0.270342
1468	General_Health_post	WF_4_post_C_TotalHOA	61.8254	-235.819	359.47	0.683918
1469	General_Health_post	WF_4_post_C_Third	-146.894	-443.87	150.081	0.332304
1470	General_Health_post	WF_4_post_C_Fourth	-81.5681	-290.769	127.632	0.444741
1471	General_Health_post	WF_4_post_C_Trefoil	60.203	-50.8706	171.276	0.288081
1472	General_Health_post	WF_4_post_C_Coma	66.9005	-26.7375	160.539	0.161412
1473	General_Health_post	WF_4_post_C_Tetrafoil	63.6516	-50.5749	177.878	0.274749
1474	General_Health_post	WF_4_post_C_2ndAstig	-20.7018	-126.858	85.4543	0.702294
1475	General_Health_post	WF_4_post_C_Spherical	32.6186	-34.6431	99.8802	0.341857
1476	General_Health_post	WF_6_post_C_Astigmatism	-6.03536	-13.3744	1.30363	0.106996
1477	General_Health_post	WF_6_post_C_TotalHOA	9.21918	-32.5471	50.9854	0.665279
1478	General_Health_post	WF_6_post_C_Third	-37.5084	-112.101	37.0846	0.324345
1479	General_Health_post	WF_6_post_C_Fourth	-5.91223	-78.5012	66.6768	0.873166
1480	General_Health_post	WF_6_post_C_Trefoil	28.4719	-24.4306	81.3744	0.291487
1481	General_Health_post	WF_6_post_C_Coma	20.2888	-26.7795	67.3571	0.39819
1482	General_Health_post	WF_6_post_C_Tetrafoil	-13.92	-53.6294	25.7893	0.492036
1483	General_Health_post	WF_6_post_C_2ndAstig	-3.65664	-40.4979	33.1846	0.845755
1484	General_Health_post	WF_6_post_C_Spherical	-2.24615	-43.4128	38.9205	0.914835
1485	General_Health_post	Pupil Diameter_post	-2.00811	-4.66247	0.646245	0.138126
1486	General_Vision_post	Intercept	80.6125	49.3799	111.845	4.21843e-07	*	*
1487	General_Vision_post	IOL(LS313)	1.31947	-1.21281	3.85175	0.307122
1488	General_Vision_post	Sex(M)	-0.861007	-3.33611	1.61409	0.495352
1489	General_Vision_post	Age	-0.14522	-0.337563	0.0471231	0.138924
1490	General_Vision_post	SE	-0.216636	-2.68436	2.25109	0.863387
1491	General_Vision_post	CYL	2.28308	-0.782516	5.34868	0.144374
1492	General_Vision_post	Corneal Astigmatism	-1.3597	-5.34233	2.62293	0.503394
1493	General_Vision_post	Axial Length	0.386731	-0.624421	1.39788	0.453476
1494	General_Vision_post	WF_4_post_C_Astigmatism	-4.72936	-9.16432	-0.294405	0.0366079	*
1495	General_Vision_post	WF_4_post_C_TotalHOA	52.3496	-161.735	266.434	0.631744
1496	General_Vision_post	WF_4_post_C_Third	-123.121	-335.868	89.6264	0.256674
1497	General_Vision_post	WF_4_post_C_Fourth	38.8865	-111.352	189.125	0.611937
1498	General_Vision_post	WF_4_post_C_Trefoil	60.4101	-18.4695	139.29	0.133337
1499	General_Vision_post	WF_4_post_C_Coma	60.5697	-5.92288	127.062	0.0741946
1500	General_Vision_post	WF_4_post_C_Tetrafoil	-52.4893	-134.531	29.552	0.209845
1501	General_Vision_post	WF_4_post_C_2ndAstig	-60.0889	-136.369	16.1912	0.122595
1502	General_Vision_post	WF_4_post_C_Spherical	-23.8256	-72.0408	24.3897	0.332778
1503	General_Vision_post	WF_6_post_C_Astigmatism	5.08429	-0.198841	10.3674	0.0592637
1504	General_Vision_post	WF_6_post_C_TotalHOA	-3.60034	-33.0813	25.8806	0.810824
1505	General_Vision_post	WF_6_post_C_Third	11.6196	-41.5162	64.7554	0.668208
1506	General_Vision_post	WF_6_post_C_Fourth	40.3795	-11.6572	92.4163	0.128279
1507	General_Vision_post	WF_6_post_C_Trefoil	-10.248	-48.061	27.565	0.595284
1508	General_Vision_post	WF_6_post_C_Coma	-2.96588	-36.5801	30.6483	0.862701
1509	General_Vision_post	WF_6_post_C_Tetrafoil	-23.9446	-52.7617	4.87256	0.103399
1510	General_Vision_post	WF_6_post_C_2ndAstig	-9.01719	-35.5935	17.5591	0.506039
1511	General_Vision_post	WF_6_post_C_Spherical	-13.5828	-43.5586	16.393	0.374473
1512	General_Vision_post	Pupil Diameter_post	-0.629269	-2.53275	1.27421	0.517015
1513	Ocular_Pain_post	Intercept	87.9228	43.5846	132.261	0.000101621	*	*
1514	Ocular_Pain_post	IOL(LS313)	-2.39109	-5.98667	1.20449	0.192432
1515	Ocular_Pain_post	Sex(M)	0.874079	-2.638	4.38616	0.625691
1516	Ocular_Pain_post	Age	-0.107722	-0.380788	0.165344	0.439403
1517	Ocular_Pain_post	SE	-1.74552	-5.25048	1.75944	0.329012
1518	Ocular_Pain_post	CYL	0.083581	-4.2704	4.43756	0.969987
1519	Ocular_Pain_post	Corneal Astigmatism	1.41173	-4.24462	7.06807	0.624712
1520	Ocular_Pain_post	Axial Length	0.380563	-1.0545	1.81563	0.603224
1521	Ocular_Pain_post	WF_4_post_C_Astigmatism	-4.90913	-11.206	1.38773	0.126501
1522	Ocular_Pain_post	WF_4_post_C_TotalHOA	-10.7715	-314.546	293.003	0.944592
1523	Ocular_Pain_post	WF_4_post_C_Third	-23.941	-326.023	278.141	0.876556
1524	Ocular_Pain_post	WF_4_post_C_Fourth	38.8169	-174.419	252.053	0.721247
1525	Ocular_Pain_post	WF_4_post_C_Trefoil	50.1084	-62.0577	162.274	0.381248
1526	Ocular_Pain_post	WF_4_post_C_Coma	44.9181	-49.635	139.471	0.351796
1527	Ocular_Pain_post	WF_4_post_C_Tetrafoil	-59.076	-175.516	57.3644	0.320026
1528	Ocular_Pain_post	WF_4_post_C_2ndAstig	-45.2136	-153.469	63.0415	0.413009
1529	Ocular_Pain_post	WF_4_post_C_Spherical	11.555	-56.8991	80.009	0.740761
1530	Ocular_Pain_post	WF_6_post_C_Astigmatism	3.09174	-4.40365	10.5871	0.418819
1531	Ocular_Pain_post	WF_6_post_C_TotalHOA	4.29032	-37.6736	46.2542	0.841178
1532	Ocular_Pain_post	WF_6_post_C_Third	1.24044	-74.2795	76.7603	0.974318
1533	Ocular_Pain_post	WF_6_post_C_Fourth	14.0693	-59.8097	87.9484	0.708957
1534	Ocular_Pain_post	WF_6_post_C_Trefoil	-2.09985	-55.8114	51.6117	0.938921
1535	Ocular_Pain_post	WF_6_post_C_Coma	-2.5447	-50.2989	45.2095	0.916817
1536	Ocular_Pain_post	WF_6_post_C_Tetrafoil	-11.0812	-51.9087	29.7463	0.594744
1537	Ocular_Pain_post	WF_6_post_C_2ndAstig	-7.63455	-45.326	30.0569	0.691363
1538	Ocular_Pain_post	WF_6_post_C_Spherical	-14.0477	-56.492	28.3966	0.516533
1539	Ocular_Pain_post	Pupil Diameter_post	-1.88242	-4.58472	0.819888	0.172149
1540	Role_Limitation_post	Intercept	96.7546	67.9517	125.558	4.57885e-11	*	*
1541	Role_Limitation_post	IOL(LS313)	-0.270635	-2.6009	2.05963	0.819932
1542	Role_Limitation_post	Sex(M)	0.741959	-1.55176	3.03568	0.526074
1543	Role_Limitation_post	Age	-0.0930802	-0.270369	0.0842082	0.30346
1544	Role_Limitation_post	SE	1.2527	-1.01108	3.51648	0.2781
1545	Role_Limitation_post	CYL	-2.4212	-5.23446	0.392068	0.0916329
1546	Role_Limitation_post	Corneal Astigmatism	2.50903	-1.14626	6.16432	0.178507
1547	Role_Limitation_post	Axial Length	0.283778	-0.65135	1.21891	0.551984
1548	Role_Limitation_post	WF_4_post_C_Astigmatism	-2.70612	-6.78952	1.37728	0.193973
1549	Role_Limitation_post	WF_4_post_C_TotalHOA	-15.4944	-213.919	182.93	0.878358
1550	Role_Limitation_post	WF_4_post_C_Third	-41.6975	-237.455	154.06	0.676319
1551	Role_Limitation_post	WF_4_post_C_Fourth	-3.40985	-142.269	135.449	0.961612
1552	Role_Limitation_post	WF_4_post_C_Trefoil	22.9458	-48.5379	94.4296	0.529253
1553	Role_Limitation_post	WF_4_post_C_Coma	27.6985	-32.5519	87.9489	0.367558
1554	Role_Limitation_post	WF_4_post_C_Tetrafoil	24.9004	-50.9415	100.742	0.519895
1555	Role_Limitation_post	WF_4_post_C_2ndAstig	-15.4043	-85.9794	55.1708	0.668793
1556	Role_Limitation_post	WF_4_post_C_Spherical	11.7545	-32.6605	56.1694	0.603959
1557	Role_Limitation_post	WF_6_post_C_Astigmatism	1.68861	-3.21565	6.59287	0.499766
1558	Role_Limitation_post	WF_6_post_C_TotalHOA	7.36431	-19.0819	33.8106	0.585212
1559	Role_Limitation_post	WF_6_post_C_Third	10.313	-38.0959	58.7219	0.676271
1560	Role_Limitation_post	WF_6_post_C_Fourth	-21.4805	-69.4203	26.4593	0.379824
1561	Role_Limitation_post	WF_6_post_C_Trefoil	-3.60227	-38.2569	31.0523	0.838559
1562	Role_Limitation_post	WF_6_post_C_Coma	-4.9935	-35.7536	25.7666	0.750348
1563	Role_Limitation_post	WF_6_post_C_Tetrafoil	1.53451	-25.6247	28.6937	0.911822
1564	Role_Limitation_post	WF_6_post_C_2ndAstig	23.6832	-1.0824	48.4487	0.0608841
1565	Role_Limitation_post	WF_6_post_C_Spherical	3.17791	-25.2596	31.6154	0.826625
1566	Role_Limitation_post	Pupil Diameter_post	-0.871552	-2.62625	0.883145	0.330292
1567	Mental_Health_post	Intercept	106.244	79.5567	132.931	5.9952e-15	*	*
1568	Mental_Health_post	IOL(LS313)	-0.206311	-2.36542	1.9528	0.851437
1569	Mental_Health_post	Sex(M)	0.469562	-1.65566	2.59479	0.664974
1570	Mental_Health_post	Age	-0.127302	-0.291569	0.0369642	0.128775
1571	Mental_Health_post	SE	0.742876	-1.35465	2.8404	0.487576
1572	Mental_Health_post	CYL	-0.306032	-2.91268	2.30062	0.818004
1573	Mental_Health_post	Corneal Astigmatism	-0.645864	-4.0327	2.74097	0.708576
1574	Mental_Health_post	Axial Length	-0.118894	-0.985332	0.747544	0.787964
1575	Mental_Health_post	WF_4_post_C_Astigmatism	-1.68879	-5.47227	2.0947	0.38165
1576	Mental_Health_post	WF_4_post_C_TotalHOA	52.2683	-131.58	236.117	0.577371
1577	Mental_Health_post	WF_4_post_C_Third	-87.6977	-269.078	93.6824	0.3433
1578	Mental_Health_post	WF_4_post_C_Fourth	3.42805	-125.231	132.087	0.958351
1579	Mental_Health_post	WF_4_post_C_Trefoil	21.396	-44.8392	87.6311	0.526642
1580	Mental_Health_post	WF_4_post_C_Coma	23.3258	-32.5008	79.1523	0.412822
1581	Mental_Health_post	WF_4_post_C_Tetrafoil	-14.5545	-84.8255	55.7165	0.684776
1582	Mental_Health_post	WF_4_post_C_2ndAstig	-28.7067	-94.0976	36.6843	0.389546
1583	Mental_Health_post	WF_4_post_C_Spherical	-15.7826	-56.9354	25.3701	0.45224
1584	Mental_Health_post	WF_6_post_C_Astigmatism	0.56156	-3.98243	5.10555	0.808607
1585	Mental_Health_post	WF_6_post_C_TotalHOA	5.15612	-19.3488	29.661	0.680041
1586	Mental_Health_post	WF_6_post_C_Third	-1.39259	-46.2468	43.4616	0.951477
1587	Mental_Health_post	WF_6_post_C_Fourth	-15.8795	-60.2982	28.5392	0.483496
1588	Mental_Health_post	WF_6_post_C_Trefoil	4.97725	-27.1323	37.0868	0.761267
1589	Mental_Health_post	WF_6_post_C_Coma	5.78093	-22.7202	34.282	0.690962
1590	Mental_Health_post	WF_6_post_C_Tetrafoil	4.32395	-20.8395	29.4874	0.736271
1591	Mental_Health_post	WF_6_post_C_2ndAstig	2.06381	-20.8823	25.0099	0.86007
1592	Mental_Health_post	WF_6_post_C_Spherical	6.43545	-19.912	32.7829	0.632126
1593	Mental_Health_post	Pupil Diameter_post	-0.571452	-2.19727	1.05436	0.490877
1594	Social_Function_post	Intercept	86.9173	66.251	107.583	2.22045e-16	*	*
1595	Social_Function_post	IOL(LS313)	0.780147	-0.895227	2.45552	0.361409
1596	Social_Function_post	Sex(M)	-1.47774	-3.11593	0.160448	0.0770554
1597	Social_Function_post	Age	-0.0794025	-0.20667	0.0478649	0.221386
1598	Social_Function_post	SE	0.778001	-0.854379	2.41038	0.350228
1599	Social_Function_post	CYL	-0.264763	-2.29267	1.76314	0.79803
1600	Social_Function_post	Corneal Astigmatism	-1.58875	-4.2233	1.04579	0.237218
1601	Social_Function_post	Axial Length	0.574498	-0.0946743	1.24367	0.0924333
1602	Social_Function_post	WF_4_post_C_Astigmatism	2.25314	-0.681156	5.18743	0.132321
1603	Social_Function_post	WF_4_post_C_TotalHOA	5.43138	-136.265	147.128	0.940112
1604	Social_Function_post	WF_4_post_C_Third	-26.9033	-167.658	113.851	0.707937
1605	Social_Function_post	WF_4_post_C_Fourth	-8.80027	-108.224	90.6231	0.86227
1606	Social_Function_post	WF_4_post_C_Trefoil	11.5737	-40.568	63.7155	0.663523
1607	Social_Function_post	WF_4_post_C_Coma	8.96402	-34.9892	52.9173	0.689355
1608	Social_Function_post	WF_4_post_C_Tetrafoil	29.8001	-24.4929	84.0931	0.282018
1609	Social_Function_post	WF_4_post_C_2ndAstig	-4.12082	-54.6036	46.3619	0.872888
1610	Social_Function_post	WF_4_post_C_Spherical	-3.57926	-35.4807	28.3222	0.825943
1611	Social_Function_post	WF_6_post_C_Astigmatism	-1.18008	-4.67714	2.31697	0.508354
1612	Social_Function_post	WF_6_post_C_TotalHOA	-11.8029	-31.2791	7.67339	0.234918
1613	Social_Function_post	WF_6_post_C_Third	-1.42883	-36.5639	33.7062	0.936471
1614	Social_Function_post	WF_6_post_C_Fourth	16.0714	-18.3587	50.5015	0.360247
1615	Social_Function_post	WF_6_post_C_Trefoil	3.8824	-21.1292	28.894	0.760946
1616	Social_Function_post	WF_6_post_C_Coma	15.4344	-6.79796	37.6668	0.17361
1617	Social_Function_post	WF_6_post_C_Tetrafoil	-7.73512	-26.8258	11.3555	0.427108
1618	Social_Function_post	WF_6_post_C_2ndAstig	11.5682	-6.02715	29.1635	0.197531
1619	Social_Function_post	WF_6_post_C_Spherical	-1.88998	-21.7552	17.9753	0.852073
1620	Social_Function_post	Pupil Diameter_post	0.510073	-0.749408	1.76955	0.427327
1621	Dependence_post	Intercept	101.191	77.8623	124.519	0	*	*
1622	Dependence_post	IOL(LS313)	0.854653	-1.03601	2.74531	0.37562
1623	Dependence_post	Sex(M)	1.93861	0.0882749	3.78895	0.0400235	*
1624	Dependence_post	Age	-0.140454	-0.284106	0.00319689	0.0553166
1625	Dependence_post	SE	0.548591	-1.29282	2.39	0.559274
1626	Dependence_post	CYL	-0.0297797	-2.31747	2.25791	0.979645
1627	Dependence_post	Corneal Astigmatism	1.33888	-1.63322	4.31097	0.377265
1628	Dependence_post	Axial Length	0.238218	-0.517418	0.993855	0.536641
1629	Dependence_post	WF_4_post_C_Astigmatism	-1.41221	-4.72379	1.89938	0.40325
1630	Dependence_post	WF_4_post_C_TotalHOA	-10.0296	-170.08	150.02	0.902246
1631	Dependence_post	WF_4_post_C_Third	-70.769	-229.609	88.0708	0.382525
1632	Dependence_post	WF_4_post_C_Fourth	37.0887	-75.1728	149.35	0.517282
1633	Dependence_post	WF_4_post_C_Trefoil	41.6312	-17.0953	100.358	0.164698
1634	Dependence_post	WF_4_post_C_Coma	35.827	-13.676	85.33	0.156039
1635	Dependence_post	WF_4_post_C_Tetrafoil	-6.41557	-67.7207	54.8896	0.837483
1636	Dependence_post	WF_4_post_C_2ndAstig	-28.8345	-85.8433	28.1742	0.321514
1637	Dependence_post	WF_4_post_C_Spherical	-6.20638	-42.2119	29.7992	0.735476
1638	Dependence_post	WF_6_post_C_Astigmatism	0.767426	-3.18335	4.71821	0.703408
1639	Dependence_post	WF_6_post_C_TotalHOA	5.82317	-16.0834	27.7297	0.602364
1640	Dependence_post	WF_6_post_C_Third	-6.38144	-45.9806	33.2177	0.752112
1641	Dependence_post	WF_6_post_C_Fourth	-16.3884	-55.2484	22.4717	0.408471
1642	Dependence_post	WF_6_post_C_Trefoil	5.75954	-22.4514	33.9705	0.689044
1643	Dependence_post	WF_6_post_C_Coma	11.6225	-13.4489	36.6939	0.363557
1644	Dependence_post	WF_6_post_C_Tetrafoil	-1.97405	-23.5821	19.634	0.85789
1645	Dependence_post	WF_6_post_C_2ndAstig	9.06433	-10.8234	28.9521	0.371688
1646	Dependence_post	WF_6_post_C_Spherical	2.44884	-20.054	24.9516	0.831097
1647	Dependence_post	Pupil Diameter_post	-0.262054	-1.68369	1.15959	0.717882
1648	Near_Vision_post	Intercept	85.2947	55.0876	115.502	3.12327e-08	*	*
1649	Near_Vision_post	IOL(LS313)	-1.72935	-4.18041	0.721707	0.166701
1650	Near_Vision_post	Sex(M)	-0.611906	-3.00151	1.7777	0.61574
1651	Near_Vision_post	Age	0.052947	-0.133116	0.23901	0.577017
1652	Near_Vision_post	SE	1.72088	-0.670446	4.1122	0.158397
1653	Near_Vision_post	CYL	0.189264	-2.78102	3.15955	0.900611
1654	Near_Vision_post	Corneal Astigmatism	-1.51238	-5.371	2.34624	0.442358
1655	Near_Vision_post	Axial Length	-0.0262503	-1.0032	0.950699	0.957999
1656	Near_Vision_post	WF_4_post_C_Astigmatism	-1.33868	-5.63053	2.95316	0.540967
1657	Near_Vision_post	WF_4_post_C_TotalHOA	49.1509	-157.528	255.83	0.641135
1658	Near_Vision_post	WF_4_post_C_Third	-140.479	-346.409	65.4508	0.181205
1659	Near_Vision_post	WF_4_post_C_Fourth	-72.5612	-217.75	72.6274	0.327306
1660	Near_Vision_post	WF_4_post_C_Trefoil	57.8301	-18.9583	134.618	0.139918
1661	Near_Vision_post	WF_4_post_C_Coma	45.8064	-18.9266	110.539	0.165461
1662	Near_Vision_post	WF_4_post_C_Tetrafoil	31.1258	-48.1521	110.404	0.44158
1663	Near_Vision_post	WF_4_post_C_2ndAstig	43.112	-30.5765	116.801	0.2515
1664	Near_Vision_post	WF_4_post_C_Spherical	1.08008	-45.5709	47.7311	0.963806
1665	Near_Vision_post	WF_6_post_C_Astigmatism	1.75235	-3.34521	6.8499	0.500455
1666	Near_Vision_post	WF_6_post_C_TotalHOA	-7.67789	-36.4908	21.135	0.601468
1667	Near_Vision_post	WF_6_post_C_Third	8.19589	-43.4276	59.8194	0.755668
1668	Near_Vision_post	WF_6_post_C_Fourth	5.35565	-44.9912	55.7025	0.834842
1669	Near_Vision_post	WF_6_post_C_Trefoil	3.96944	-32.6859	40.6248	0.831912
1670	Near_Vision_post	WF_6_post_C_Coma	13.3664	-19.2369	45.9697	0.42166
1671	Near_Vision_post	WF_6_post_C_Tetrafoil	-12.7287	-40.3862	14.9287	0.367032
1672	Near_Vision_post	WF_6_post_C_2ndAstig	1.41683	-24.1908	27.0244	0.913644
1673	Near_Vision_post	WF_6_post_C_Spherical	-4.05362	-32.7589	24.6516	0.781948
1674	Near_Vision_post	Pupil Diameter_post	0.325626	-1.51562	2.16688	0.728871
1675	Driving_General_post	Intercept	84.2408	25.4852	142.996	0.00495184	*
1676	Driving_General_post	IOL(LS313)	0.985002	-3.96482	5.93482	0.696511
1677	Driving_General_post	Sex(M)	0.511094	-4.76095	5.78314	0.849301
1678	Driving_General_post	Age	-0.359118	-0.761143	0.0429076	0.0799783
1679	Driving_General_post	SE	2.16945	-2.80918	7.14809	0.393064
1680	Driving_General_post	CYL	2.86551	-3.46433	9.19535	0.374923
1681	Driving_General_post	Corneal Astigmatism	-4.78223	-12.6543	3.0899	0.23378
1682	Driving_General_post	Axial Length	1.35354	-0.484956	3.19204	0.149022
1683	Driving_General_post	WF_4_post_C_Astigmatism	-4.58316	-13.9675	4.80117	0.33845
1684	Driving_General_post	WF_4_post_C_TotalHOA	39.3838	-430.539	509.307	0.869522
1685	Driving_General_post	WF_4_post_C_Third	-201.754	-660.653	257.145	0.388846
1686	Driving_General_post	WF_4_post_C_Fourth	59.4936	-294.077	413.064	0.741551
1687	Driving_General_post	WF_4_post_C_Trefoil	126.231	-40.0896	292.551	0.136866
1688	Driving_General_post	WF_4_post_C_Coma	71.9601	-66.8863	210.806	0.309719
1689	Driving_General_post	WF_4_post_C_Tetrafoil	-72.8102	-255.789	110.168	0.43544
1690	Driving_General_post	WF_4_post_C_2ndAstig	-6.68043	-175.626	162.265	0.938224
1691	Driving_General_post	WF_4_post_C_Spherical	-34.1893	-149.986	81.6069	0.562793
1692	Driving_General_post	WF_6_post_C_Astigmatism	4.46007	-6.89055	15.8107	0.441208
1693	Driving_General_post	WF_6_post_C_TotalHOA	46.0073	-12.5	104.515	0.123256
1694	Driving_General_post	WF_6_post_C_Third	-65.2227	-171.822	41.3771	0.230443
1695	Driving_General_post	WF_6_post_C_Fourth	-48.9174	-159.797	61.9625	0.387202
1696	Driving_General_post	WF_6_post_C_Trefoil	25.2275	-52.0549	102.51	0.522297
1697	Driving_General_post	WF_6_post_C_Coma	46.2069	-22.9899	115.404	0.190598
1698	Driving_General_post	WF_6_post_C_Tetrafoil	21.259	-39.6446	82.1626	0.493876
1699	Driving_General_post	WF_6_post_C_2ndAstig	-0.543018	-60.1811	59.0951	0.985762
1700	Driving_General_post	WF_6_post_C_Spherical	42.6888	-27.6411	113.019	0.234172
1701	Driving_General_post	Pupil Diameter_post	-3.00774	-6.76266	0.747185	0.116419
1702	Distance_Vision_post	Intercept	83.8601	60.0458	107.674	5.12757e-12	*	*
1703	Distance_Vision_post	IOL(LS313)	-1.12035	-3.05261	0.811913	0.255776
1704	Distance_Vision_post	Sex(M)	-1.47858	-3.36261	0.40544	0.123997
1705	Distance_Vision_post	Age	-0.0378528	-0.184537	0.108831	0.613003
1706	Distance_Vision_post	SE	0.979241	-0.905838	2.86432	0.308602
1707	Distance_Vision_post	CYL	0.226081	-2.1154	2.56757	0.849899
1708	Distance_Vision_post	Corneal Astigmatism	-3.05469	-6.09646	-0.0129207	0.0490306	*
1709	Distance_Vision_post	Axial Length	0.655733	-0.114493	1.42596	0.0951871
1710	Distance_Vision_post	WF_4_post_C_Astigmatism	0.826066	-2.55739	4.20952	0.632272
1711	Distance_Vision_post	WF_4_post_C_TotalHOA	36.6575	-126.294	199.609	0.65927
1712	Distance_Vision_post	WF_4_post_C_Third	-85.6549	-247.997	76.6873	0.301073
1713	Distance_Vision_post	WF_4_post_C_Fourth	-74.4223	-188.888	40.0432	0.202544
1714	Distance_Vision_post	WF_4_post_C_Trefoil	40.9465	-19.5738	101.467	0.184812
1715	Distance_Vision_post	WF_4_post_C_Coma	32.7189	-18.2999	83.7377	0.208765
1716	Distance_Vision_post	WF_4_post_C_Tetrafoil	47.7214	-14.7809	110.224	0.134526
1717	Distance_Vision_post	WF_4_post_C_2ndAstig	27.3229	-30.7734	85.4193	0.356635
1718	Distance_Vision_post	WF_4_post_C_Spherical	16.6501	-20.1273	53.4275	0.374894
1719	Distance_Vision_post	WF_6_post_C_Astigmatism	1.8103	-2.20883	5.82944	0.377331
1720	Distance_Vision_post	WF_6_post_C_TotalHOA	-6.47691	-29.1817	16.2279	0.576079
1721	Distance_Vision_post	WF_6_post_C_Third	3.29408	-37.3962	43.9844	0.873928
1722	Distance_Vision_post	WF_6_post_C_Fourth	3.73803	-35.953	43.4291	0.853551
1723	Distance_Vision_post	WF_6_post_C_Trefoil	-2.71854	-31.6135	26.1764	0.853697
1724	Distance_Vision_post	WF_6_post_C_Coma	6.08939	-19.6108	31.7896	0.64236
1725	Distance_Vision_post	WF_6_post_C_Tetrafoil	-9.4264	-31.2376	12.3848	0.396954
1726	Distance_Vision_post	WF_6_post_C_2ndAstig	8.43833	-11.753	28.6297	0.412718
1727	Distance_Vision_post	WF_6_post_C_Spherical	4.36714	-18.2726	27.0069	0.705372
1728	Distance_Vision_post	Pupil Diameter_post	-0.566173	-2.01774	0.885394	0.444579
1729	25-item_post	Intercept	87.8528	68.4025	107.303	0	*	*
1730	25-item_post	IOL(LS313)	0.325801	-1.25069	1.90229	0.685435
1731	25-item_post	Sex(M)	-0.244783	-1.78729	1.29772	0.755773
1732	25-item_post	Age	-0.143228	-0.263002	-0.0234535	0.0190886	*
1733	25-item_post	SE	0.435361	-1.10023	1.97095	0.578424
1734	25-item_post	CYL	0.181964	-1.72576	2.08969	0.8517
1735	25-item_post	Corneal Astigmatism	-1.17526	-3.6537	1.30318	0.352673
1736	25-item_post	Axial Length	0.559123	-0.0708448	1.18909	0.0819324
1737	25-item_post	WF_4_post_C_Astigmatism	-0.954152	-3.7154	1.80709	0.498228
1738	25-item_post	WF_4_post_C_TotalHOA	28.3254	-105.097	161.748	0.677333
1739	25-item_post	WF_4_post_C_Third	-77.5255	-209.971	54.9203	0.251274
1740	25-item_post	WF_4_post_C_Fourth	-23.2616	-116.855	70.3317	0.626161
1741	25-item_post	WF_4_post_C_Trefoil	35.9917	-13.0017	84.9852	0.149906
1742	25-item_post	WF_4_post_C_Coma	32.0809	-9.21788	73.3798	0.127877
1743	25-item_post	WF_4_post_C_Tetrafoil	11.0274	-40.0828	62.1377	0.672379
1744	25-item_post	WF_4_post_C_2ndAstig	-5.94099	-53.468	41.586	0.806453
1745	25-item_post	WF_4_post_C_Spherical	5.34199	-24.6795	35.3635	0.727269
1746	25-item_post	WF_6_post_C_Astigmatism	1.17046	-2.12286	4.46377	0.486059
1747	25-item_post	WF_6_post_C_TotalHOA	1.44279	-16.8395	19.7251	0.877075
1748	25-item_post	WF_6_post_C_Third	-4.8521	-37.8823	28.1781	0.773407
1749	25-item_post	WF_6_post_C_Fourth	2.14903	-30.2524	34.5505	0.896568
1750	25-item_post	WF_6_post_C_Trefoil	3.82863	-19.6978	27.355	0.749753
1751	25-item_post	WF_6_post_C_Coma	9.76825	-11.141	30.6775	0.359845
1752	25-item_post	WF_6_post_C_Tetrafoil	-8.4283	-26.4315	9.57489	0.358836
1753	25-item_post	WF_6_post_C_2ndAstig	3.0449	-13.5312	19.621	0.718819
1754	25-item_post	WF_6_post_C_Spherical	-1.01686	-19.7615	17.7278	0.915324
1755	25-item_post	Pupil Diameter_post	-0.82777	-2.01311	0.357567	0.171078
1756	Peripheral_Vision_post	Intercept	-0.74154	-7.52163	6.03855	0.830262
1757	Peripheral_Vision_post	IOL(LS313)	-0.373519	-0.929222	0.182185	0.187697
1758	Peripheral_Vision_post	Sex(M)	-0.34575	-0.88291	0.19141	0.2071
1759	Peripheral_Vision_post	Age	0.00529316	-0.0380266	0.0486129	0.810727
1760	Peripheral_Vision_post	SE_R	-0.19786	-0.742758	0.347038	0.476648
1761	Peripheral_Vision_post	CYL_R	-0.161971	-0.836743	0.512801	0.638015
1762	Peripheral_Vision_post	Corneal Astigmatism_R	-0.434721	-1.34901	0.479572	0.351374
1763	Peripheral_Vision_post	Axial Length_R	0.0964449	-0.126696	0.319586	0.396917
1764	Peripheral_Vision_post	WF_4_post_C_Astigmatism_R	0.196139	-0.788003	1.18028	0.696073
1765	Peripheral_Vision_post	WF_4_post_C_TotalHOA_R	40.0395	-11.2353	91.3142	0.125887
1766	Peripheral_Vision_post	WF_4_post_C_Third_R	-20.5562	-71.6625	30.5501	0.430487
1767	Peripheral_Vision_post	WF_4_post_C_Fourth_R	-32.8832	-67.9445	2.17804	0.0660266
1768	Peripheral_Vision_post	WF_4_post_C_Trefoil_R	-6.63119	-24.4982	11.2358	0.466958
1769	Peripheral_Vision_post	WF_4_post_C_Coma_R	-6.22393	-21.1429	8.69501	0.413541
1770	Peripheral_Vision_post	WF_4_post_C_Tetrafoil_R	10.1322	-7.91688	28.1813	0.271208
1771	Peripheral_Vision_post	WF_4_post_C_2ndAstig_R	4.73587	-12.0466	21.5183	0.580197
1772	Peripheral_Vision_post	WF_4_post_C_Spherical_R	3.21052	-7.14516	13.5662	0.54342
1773	Peripheral_Vision_post	WF_6_post_C_Astigmatism_R	0.149238	-1.02038	1.31886	0.80252
1774	Peripheral_Vision_post	WF_6_post_C_TotalHOA_R	-3.37713	-9.74158	2.98732	0.298329
1775	Peripheral_Vision_post	WF_6_post_C_Third_R	-2.87354	-14.4021	8.65506	0.62517
1776	Peripheral_Vision_post	WF_6_post_C_Fourth_R	4.38443	-7.3329	16.1018	0.463315
1777	Peripheral_Vision_post	WF_6_post_C_Trefoil_R	3.29126	-5.0541	11.6366	0.439529
1778	Peripheral_Vision_post	WF_6_post_C_Coma_R	3.43015	-3.84594	10.7062	0.355487
1779	Peripheral_Vision_post	WF_6_post_C_Tetrafoil_R	-3.59293	-10.1371	2.95124	0.281885
1780	Peripheral_Vision_post	WF_6_post_C_2ndAstig_R	2.55963	-3.38602	8.50528	0.398788
1781	Peripheral_Vision_post	WF_6_post_C_Spherical_R	-0.727258	-7.83153	6.37702	0.840977
1782	Peripheral_Vision_post	Pupil Diameter_post_R	-0.175169	-0.58738	0.237041	0.404898
1783	Color_Vision_post	Intercept	7.93728	-4.40353	20.2781	0.207446
1784	Color_Vision_post	IOL(LS313)	-0.105105	-1.06771	0.857503	0.830541
1785	Color_Vision_post	Sex(M)	0.199881	-0.788987	1.18875	0.691974
1786	Color_Vision_post	Age	-0.0709483	-0.158644	0.0167479	0.11281
1787	Color_Vision_post	SE_R	-0.512287	-1.48051	0.455936	0.299719
1788	Color_Vision_post	CYL_R	0.392111	-0.830058	1.61428	0.52946
1789	Color_Vision_post	Corneal Astigmatism_R	-2.65704	-4.59634	-0.717728	0.0072446	*
1790	Color_Vision_post	Axial Length_R	-0.00666321	-0.40824	0.394914	0.974056
1791	Color_Vision_post	WF_4_post_C_Astigmatism_R	1.70125	-0.309988	3.7125	0.0973356
1792	Color_Vision_post	WF_4_post_C_TotalHOA_R	-19.1207	-109.156	70.9141	0.67723
1793	Color_Vision_post	WF_4_post_C_Third_R	0.912245	-90.5544	92.3788	0.984404
1794	Color_Vision_post	WF_4_post_C_Fourth_R	-7.16199	-65.6888	51.3648	0.810449
1795	Color_Vision_post	WF_4_post_C_Trefoil_R	6.51769	-27.6115	40.6469	0.708179
1796	Color_Vision_post	WF_4_post_C_Coma_R	2.51168	-23.0929	28.1162	0.847534
1797	Color_Vision_post	WF_4_post_C_Tetrafoil_R	22.6694	-8.65589	53.9947	0.156072
1798	Color_Vision_post	WF_4_post_C_2ndAstig_R	15.0072	-13.2399	43.2543	0.29773
1799	Color_Vision_post	WF_4_post_C_Spherical_R	13.5117	-4.21551	31.239	0.135198
1800	Color_Vision_post	WF_6_post_C_Astigmatism_R	0.265177	-1.97818	2.50853	0.816784
1801	Color_Vision_post	WF_6_post_C_TotalHOA_R	2.78394	-7.76071	13.3286	0.604829
1802	Color_Vision_post	WF_6_post_C_Third_R	-0.0496988	-26.1213	26.0219	0.997019
1803	Color_Vision_post	WF_6_post_C_Fourth_R	34.07	2.66493	65.4751	0.0334767	*
1804	Color_Vision_post	WF_6_post_C_Trefoil_R	-0.704981	-20.687	19.277	0.94487
1805	Color_Vision_post	WF_6_post_C_Coma_R	3.65015	-11.6303	18.9306	0.639642
1806	Color_Vision_post	WF_6_post_C_Tetrafoil_R	-21.3677	-38.6966	-4.03877	0.0156573	*
1807	Color_Vision_post	WF_6_post_C_2ndAstig_R	-14.9874	-29.6365	-0.338322	0.0449346	*
1808	Color_Vision_post	WF_6_post_C_Spherical_R	-30.561	-54.8207	-6.30119	0.0135458	*
1809	Color_Vision_post	Pupil Diameter_post_R	0.303703	-0.547274	1.15468	0.48424
1810	Driving_Daytime_post	Intercept	-9.20287	-25.3563	6.95051	0.264145
1811	Driving_Daytime_post	IOL(LS313)	-1.07798	-2.44531	0.289345	0.122289
1812	Driving_Daytime_post	Sex(M)	-0.132385	-1.58467	1.3199	0.858199
1813	Driving_Daytime_post	Age	0.0768166	-0.0389461	0.192579	0.193397
1814	Driving_Daytime_post	SE_R	-0.812714	-2.32672	0.701293	0.292744
1815	Driving_Daytime_post	CYL_R	0.103697	-1.99051	2.19791	0.922686
1816	Driving_Daytime_post	Corneal Astigmatism_R	-1.01383	-3.64181	1.61415	0.449568
1817	Driving_Daytime_post	Axial Length_R	0.201868	-0.302929	0.706665	0.433155
1818	Driving_Daytime_post	WF_4_post_C_Astigmatism_R	-1.98297	-5.07429	1.10836	0.208657
1819	Driving_Daytime_post	WF_4_post_C_TotalHOA_R	43.0649	-85.1217	171.251	0.510235
1820	Driving_Daytime_post	WF_4_post_C_Third_R	-84.09	-213.076	44.8964	0.201327
1821	Driving_Daytime_post	WF_4_post_C_Fourth_R	-24.4639	-120.837	71.9091	0.618809
1822	Driving_Daytime_post	WF_4_post_C_Trefoil_R	27.6729	-22.2478	77.5936	0.277258
1823	Driving_Daytime_post	WF_4_post_C_Coma_R	12.9468	-27.0467	52.9403	0.525758
1824	Driving_Daytime_post	WF_4_post_C_Tetrafoil_R	9.00194	-45.0868	63.0907	0.744272
1825	Driving_Daytime_post	WF_4_post_C_2ndAstig_R	6.73343	-37.1458	50.6127	0.763591
1826	Driving_Daytime_post	WF_4_post_C_Spherical_R	22.7213	-12.7916	58.2343	0.209836
1827	Driving_Daytime_post	WF_6_post_C_Astigmatism_R	3.13333	-0.875168	7.14184	0.125503
1828	Driving_Daytime_post	WF_6_post_C_TotalHOA_R	-6.6145	-32.0692	18.8402	0.610532
1829	Driving_Daytime_post	WF_6_post_C_Third_R	26.7238	-10.3239	63.7715	0.157416
1830	Driving_Daytime_post	WF_6_post_C_Fourth_R	8.99843	-38.4857	56.4825	0.710319
1831	Driving_Daytime_post	WF_6_post_C_Trefoil_R	-14.0205	-42.5109	14.47	0.334775
1832	Driving_Daytime_post	WF_6_post_C_Coma_R	-10.701	-35.1217	13.7196	0.390415
1833	Driving_Daytime_post	WF_6_post_C_Tetrafoil_R	-4.13918	-21.2663	12.988	0.635728
1834	Driving_Daytime_post	WF_6_post_C_2ndAstig_R	4.35466	-13.947	22.6563	0.640958
1835	Driving_Daytime_post	WF_6_post_C_Spherical_R	-8.17489	-36.3911	20.0414	0.570132
1836	Driving_Daytime_post	Pupil Diameter_post_R	-0.383129	-1.37569	0.609434	0.449314
1837	Driving_Nighttime_post	Intercept	-3.85306	-12.6831	4.97698	0.392406
1838	Driving_Nighttime_post	IOL(LS313)	-0.627786	-1.36397	0.108402	0.0946439
1839	Driving_Nighttime_post	Sex(M)	0.1971	-0.586525	0.980726	0.622022
1840	Driving_Nighttime_post	Age	-0.00109062	-0.0603372	0.0581559	0.971219
1841	Driving_Nighttime_post	SE_R	0.335918	-0.392257	1.06409	0.365901
1842	Driving_Nighttime_post	CYL_R	0.884106	-0.110543	1.87876	0.0814788
1843	Driving_Nighttime_post	Corneal Astigmatism_R	-1.7069	-3.00025	-0.41354	0.00969017	*
1844	Driving_Nighttime_post	Axial Length_R	0.312836	0.0259876	0.599684	0.0325516	*
1845	Driving_Nighttime_post	WF_4_post_C_Astigmatism_R	0.557534	-0.957471	2.07254	0.470728
1846	Driving_Nighttime_post	WF_4_post_C_TotalHOA_R	-12.0052	-81.11	57.0996	0.73348
1847	Driving_Nighttime_post	WF_4_post_C_Third_R	12.2746	-54.4043	78.9535	0.718244
1848	Driving_Nighttime_post	WF_4_post_C_Fourth_R	4.35843	-46.3261	55.043	0.866156
1849	Driving_Nighttime_post	WF_4_post_C_Trefoil_R	-2.67929	-27.9345	22.5759	0.83528
1850	Driving_Nighttime_post	WF_4_post_C_Coma_R	-4.84316	-26.0187	16.3324	0.65395
1851	Driving_Nighttime_post	WF_4_post_C_Tetrafoil_R	-1.57887	-27.4097	24.252	0.90464
1852	Driving_Nighttime_post	WF_4_post_C_2ndAstig_R	-2.16936	-26.1026	21.7639	0.858991
1853	Driving_Nighttime_post	WF_4_post_C_Spherical_R	1.23503	-15.121	17.5911	0.882345
1854	Driving_Nighttime_post	WF_6_post_C_Astigmatism_R	-0.517616	-2.57333	1.5381	0.621649
1855	Driving_Nighttime_post	WF_6_post_C_TotalHOA_R	0.172782	-8.6671	9.01266	0.969441
1856	Driving_Nighttime_post	WF_6_post_C_Third_R	-9.86294	-26.3253	6.5994	0.240284
1857	Driving_Nighttime_post	WF_6_post_C_Fourth_R	1.56024	-17.767	20.8874	0.874278
1858	Driving_Nighttime_post	WF_6_post_C_Trefoil_R	9.39141	-2.35403	21.1368	0.117074
1859	Driving_Nighttime_post	WF_6_post_C_Coma_R	9.37237	-1.18181	19.9266	0.0817665
1860	Driving_Nighttime_post	WF_6_post_C_Tetrafoil_R	-4.00189	-14.2983	6.29448	0.446184
1861	Driving_Nighttime_post	WF_6_post_C_2ndAstig_R	0.344854	-9.66545	10.3552	0.946166
1862	Driving_Nighttime_post	WF_6_post_C_Spherical_R	-0.0263854	-14.2918	14.239	0.997107
1863	Driving_Nighttime_post	Pupil Diameter_post_R	-0.874359	-1.45331	-0.295407	0.0030756	*
1864	Driving_Adverse_Conditions_post	Intercept	-2.73162	-10.3258	4.86257	0.480805
1865	Driving_Adverse_Conditions_post	IOL(LS313)	-0.688919	-1.37274	-0.0050979	0.0483122	*
1866	Driving_Adverse_Conditions_post	Sex(M)	-0.106939	-0.814021	0.600143	0.766901
1867	Driving_Adverse_Conditions_post	Age	-0.0118813	-0.0688446	0.0450821	0.682677
1868	Driving_Adverse_Conditions_post	SE_R	0.264929	-0.41578	0.945639	0.445568
1869	Driving_Adverse_Conditions_post	CYL_R	0.692643	-0.193662	1.57895	0.125589
1870	Driving_Adverse_Conditions_post	Corneal Astigmatism_R	-0.767149	-1.92567	0.391371	0.194331
1871	Driving_Adverse_Conditions_post	Axial Length_R	0.26567	0.0106363	0.520703	0.041177	*
1872	Driving_Adverse_Conditions_post	WF_4_post_C_Astigmatism_R	-0.325306	-1.62896	0.978348	0.62478
1873	Driving_Adverse_Conditions_post	WF_4_post_C_TotalHOA_R	24.6519	-41.8427	91.1465	0.467446
1874	Driving_Adverse_Conditions_post	WF_4_post_C_Third_R	-24.2516	-92.2992	43.7961	0.484848
1875	Driving_Adverse_Conditions_post	WF_4_post_C_Fourth_R	-23.4711	-71.8191	24.877	0.341349
1876	Driving_Adverse_Conditions_post	WF_4_post_C_Trefoil_R	3.05463	-21.6085	27.7178	0.808196
1877	Driving_Adverse_Conditions_post	WF_4_post_C_Coma_R	4.65642	-15.7627	25.0756	0.654902
1878	Driving_Adverse_Conditions_post	WF_4_post_C_Tetrafoil_R	10.1337	-15.0241	35.2915	0.42982
1879	Driving_Adverse_Conditions_post	WF_4_post_C_2ndAstig_R	9.12178	-13.9965	32.24	0.43931
1880	Driving_Adverse_Conditions_post	WF_4_post_C_Spherical_R	7.19058	-8.14107	22.5222	0.357968
1881	Driving_Adverse_Conditions_post	WF_6_post_C_Astigmatism_R	-0.0444758	-1.69261	1.60366	0.957818
1882	Driving_Adverse_Conditions_post	WF_6_post_C_TotalHOA_R	0.566846	-9.1453	10.279	0.908925
1883	Driving_Adverse_Conditions_post	WF_6_post_C_Third_R	-3.53945	-19.2204	12.1415	0.658197
1884	Driving_Adverse_Conditions_post	WF_6_post_C_Fourth_R	-7.79989	-23.7853	8.18558	0.338893
1885	Driving_Adverse_Conditions_post	WF_6_post_C_Trefoil_R	2.41587	-8.89541	13.7271	0.675496
1886	Driving_Adverse_Conditions_post	WF_6_post_C_Coma_R	2.772	-7.08009	12.6241	0.581312
1887	Driving_Adverse_Conditions_post	WF_6_post_C_Tetrafoil_R	0.517538	-7.50219	8.53726	0.899348
1888	Driving_Adverse_Conditions_post	WF_6_post_C_2ndAstig_R	3.65639	-4.92628	12.2391	0.403718
1889	Driving_Adverse_Conditions_post	WF_6_post_C_Spherical_R	3.16457	-7.25301	13.5822	0.55158
1890	Driving_Adverse_Conditions_post	Pupil Diameter_post_R	-0.634161	-1.13937	-0.128949	0.0138834	*
1891	Spectacle Dependence_Distance_post	Intercept(NonUse|Sometimes)	-1.34824	-9.03381	6.33733	0.730972
1892	Spectacle Dependence_Distance_post	Intercept(Sometimes|Always)	-0.70216	-8.38721	6.98289	0.857875
1893	Spectacle Dependence_Distance_post	IOL(LS313)	0.0174667	-0.615325	0.650259	0.956855
1894	Spectacle Dependence_Distance_post	Sex(M)	1.68932	1.06539	2.31325	1.11575e-07	*	*
1895	Spectacle Dependence_Distance_post	Age	-0.00450749	-0.0529346	0.0439196	0.855243
1896	Spectacle Dependence_Distance_post	SE	0.266455	-0.314492	0.847401	0.368671
1897	Spectacle Dependence_Distance_post	CYL	-0.767095	-1.4433	-0.0908863	0.0261865	*
1898	Spectacle Dependence_Distance_post	Corneal Astigmatism	-0.361256	-1.35783	0.635322	0.477399
1899	Spectacle Dependence_Distance_post	Axial Length	-0.322837	-0.57635	-0.0693249	0.0125611	*
1900	Spectacle Dependence_Distance_post	WF_4_post_C_Astigmatism	-0.518546	-1.61599	0.578895	0.354389
1901	Spectacle Dependence_Distance_post	WF_4_post_C_TotalHOA	46.187	0.0752062	92.2989	0.0496233	*
1902	Spectacle Dependence_Distance_post	WF_4_post_C_Third	-66.6231	-117.075	-16.1716	0.00964635	*
1903	Spectacle Dependence_Distance_post	WF_4_post_C_Fourth	-4.2092	-37.7468	29.3284	0.805687
1904	Spectacle Dependence_Distance_post	WF_4_post_C_Trefoil	-2.31685	-24.4857	19.852	0.837699
1905	Spectacle Dependence_Distance_post	WF_4_post_C_Coma	0.438858	-18.4737	19.3514	0.963724
1906	Spectacle Dependence_Distance_post	WF_4_post_C_Tetrafoil	-8.55571	-27.9762	10.8648	0.387873
1907	Spectacle Dependence_Distance_post	WF_4_post_C_2ndAstig	-1.76465	-19.7088	16.1795	0.847156
1908	Spectacle Dependence_Distance_post	WF_4_post_C_Spherical	-11.6166	-22.8078	-0.425389	0.041901	*
1909	Spectacle Dependence_Distance_post	WF_6_post_C_Astigmatism	0.246395	-1.20057	1.69336	0.738564
1910	Spectacle Dependence_Distance_post	WF_6_post_C_TotalHOA	1.89651	-5.28191	9.07493	0.604581
1911	Spectacle Dependence_Distance_post	WF_6_post_C_Third	0.627454	-13.4899	14.7449	0.930582
1912	Spectacle Dependence_Distance_post	WF_6_post_C_Fourth	-0.244809	-14.7231	14.2335	0.973562
1913	Spectacle Dependence_Distance_post	WF_6_post_C_Trefoil	-0.491654	-10.3889	9.40563	0.922437
1914	Spectacle Dependence_Distance_post	WF_6_post_C_Coma	0.91559	-8.31305	10.1442	0.84582
1915	Spectacle Dependence_Distance_post	WF_6_post_C_Tetrafoil	0.0923981	-8.57617	8.76096	0.983332
1916	Spectacle Dependence_Distance_post	WF_6_post_C_2ndAstig	-0.387696	-8.10992	7.33453	0.921613
1917	Spectacle Dependence_Distance_post	WF_6_post_C_Spherical	-1.37447	-12.1488	9.39991	0.802561
1918	Spectacle Dependence_Distance_post	Pupil Diameter_post	0.784585	0.336367	1.2328	0.000601604	*	*
1919	Spectacle Dependence_Intermediate_post	Intercept(NonUse|Sometimes)	5.49087	-3.19194	14.1737	0.215171
1920	Spectacle Dependence_Intermediate_post	Intercept(Sometimes|Always)	6.41935	-2.27284	15.1115	0.147758
1921	Spectacle Dependence_Intermediate_post	IOL(LS313)	-0.775721	-1.54564	-0.00580594	0.0482931	*
1922	Spectacle Dependence_Intermediate_post	Sex(M)	1.88538	1.10693	2.66382	2.0639e-06	*	*
1923	Spectacle Dependence_Intermediate_post	Age	-0.0031691	-0.0623388	0.0560006	0.916394
1924	Spectacle Dependence_Intermediate_post	SE	-0.0129882	-0.715145	0.689169	0.971079
1925	Spectacle Dependence_Intermediate_post	CYL	-0.874846	-1.67688	-0.0728143	0.0325214	*
1926	Spectacle Dependence_Intermediate_post	Corneal Astigmatism	-0.391913	-1.58586	0.802033	0.519984
1927	Spectacle Dependence_Intermediate_post	Axial Length	-0.0380489	-0.318876	0.242778	0.79058
1928	Spectacle Dependence_Intermediate_post	WF_4_post_C_Astigmatism	-0.106531	-1.34381	1.13075	0.865986
1929	Spectacle Dependence_Intermediate_post	WF_4_post_C_TotalHOA	37.7401	-22.9931	98.4732	0.223239
1930	Spectacle Dependence_Intermediate_post	WF_4_post_C_Third	-59.8502	-120.266	0.565207	0.0521778
1931	Spectacle Dependence_Intermediate_post	WF_4_post_C_Fourth	5.9977	-36.1704	48.1658	0.780416
1932	Spectacle Dependence_Intermediate_post	WF_4_post_C_Trefoil	13.6919	-9.93332	37.3171	0.255995
1933	Spectacle Dependence_Intermediate_post	WF_4_post_C_Coma	17.6326	-3.73159	38.9968	0.105737
1934	Spectacle Dependence_Intermediate_post	WF_4_post_C_Tetrafoil	-13.9317	-37.2232	9.3598	0.241051
1935	Spectacle Dependence_Intermediate_post	WF_4_post_C_2ndAstig	-1.85347	-23.3316	19.6246	0.865687
1936	Spectacle Dependence_Intermediate_post	WF_4_post_C_Spherical	-21.8847	-36.7522	-7.01715	0.00391318	*
1937	Spectacle Dependence_Intermediate_post	WF_6_post_C_Astigmatism	-0.48177	-2.05482	1.09128	0.548321
1938	Spectacle Dependence_Intermediate_post	WF_6_post_C_TotalHOA	-0.857879	-11.0661	9.35035	0.869169
1939	Spectacle Dependence_Intermediate_post	WF_6_post_C_Third	9.89603	-6.98337	26.7754	0.250512
1940	Spectacle Dependence_Intermediate_post	WF_6_post_C_Fourth	-9.00449	-27.7152	9.70622	0.345555
1941	Spectacle Dependence_Intermediate_post	WF_6_post_C_Trefoil	-2.575	-13.5704	8.42044	0.646229
1942	Spectacle Dependence_Intermediate_post	WF_6_post_C_Coma	-3.26111	-13.5757	7.05349	0.535467
1943	Spectacle Dependence_Intermediate_post	WF_6_post_C_Tetrafoil	4.7478	-6.80234	16.2979	0.420429
1944	Spectacle Dependence_Intermediate_post	WF_6_post_C_2ndAstig	1.73426	-9.02324	12.4918	0.752019
1945	Spectacle Dependence_Intermediate_post	WF_6_post_C_Spherical	7.44712	-7.42516	22.3194	0.326373
1946	Spectacle Dependence_Intermediate_post	Pupil Diameter_post	0.7506	0.20348	1.29772	0.0071678	*
1947	Spectacle Dependence_Near_post	Intercept(NonUse|Sometimes)	-4.95199	-11.3146	1.41057	0.127142
1948	Spectacle Dependence_Near_post	Intercept(Sometimes|Always)	-3.89001	-10.2477	2.46765	0.230431
1949	Spectacle Dependence_Near_post	IOL(LS313)	-1.66726	-2.17772	-1.15681	1.53532e-10	*	*
1950	Spectacle Dependence_Near_post	Sex(M)	1.03716	0.525151	1.54916	7.17748e-05	*	*
1951	Spectacle Dependence_Near_post	Age	-0.00911917	-0.0473702	0.0291319	0.640307
1952	Spectacle Dependence_Near_post	SE	0.76341	0.276073	1.25075	0.00213826	*
1953	Spectacle Dependence_Near_post	CYL	-0.165179	-0.774554	0.444195	0.595222
1954	Spectacle Dependence_Near_post	Corneal Astigmatism	0.0717832	-0.762377	0.905944	0.866059
1955	Spectacle Dependence_Near_post	Axial Length	-0.089587	-0.304867	0.125693	0.414707
1956	Spectacle Dependence_Near_post	WF_4_post_C_Astigmatism	-0.498891	-1.43476	0.436978	0.2961
1957	Spectacle Dependence_Near_post	WF_4_post_C_TotalHOA	43.0158	-3.16354	89.1952	0.067891
1958	Spectacle Dependence_Near_post	WF_4_post_C_Third	-41.8317	-87.4856	3.82224	0.0725097
1959	Spectacle Dependence_Near_post	WF_4_post_C_Fourth	-10.6943	-43.1284	21.7398	0.518112
1960	Spectacle Dependence_Near_post	WF_4_post_C_Trefoil	-1.76982	-18.0797	14.5401	0.831574
1961	Spectacle Dependence_Near_post	WF_4_post_C_Coma	-2.32867	-15.8315	11.1742	0.735351
1962	Spectacle Dependence_Near_post	WF_4_post_C_Tetrafoil	-6.7669	-23.9268	10.393	0.439574
1963	Spectacle Dependence_Near_post	WF_4_post_C_2ndAstig	-8.5429	-24.3786	7.2928	0.290346
1964	Spectacle Dependence_Near_post	WF_4_post_C_Spherical	-0.373985	-10.9208	10.1728	0.944591
1965	Spectacle Dependence_Near_post	WF_6_post_C_Astigmatism	0.47644	-0.672727	1.62561	0.416443
1966	Spectacle Dependence_Near_post	WF_6_post_C_TotalHOA	-3.72206	-10.3562	2.91209	0.271485
1967	Spectacle Dependence_Near_post	WF_6_post_C_Third	3.92308	-7.11867	14.9648	0.486192
1968	Spectacle Dependence_Near_post	WF_6_post_C_Fourth	7.15896	-3.58687	17.9048	0.191631
1969	Spectacle Dependence_Near_post	WF_6_post_C_Trefoil	-0.389733	-8.09415	7.31468	0.921021
1970	Spectacle Dependence_Near_post	WF_6_post_C_Coma	-0.021795	-6.90112	6.85753	0.995045
1971	Spectacle Dependence_Near_post	WF_6_post_C_Tetrafoil	0.113762	-5.66567	5.89319	0.969225
1972	Spectacle Dependence_Near_post	WF_6_post_C_2ndAstig	-5.63233	-11.322	0.0573472	0.0523499
1973	Spectacle Dependence_Near_post	WF_6_post_C_Spherical	-2.62914	-8.83696	3.57869	0.406483
1974	Spectacle Dependence_Near_post	Pupil Diameter_post	-0.0936077	-0.486388	0.299172	0.640422
* p<0.05, **p<0.00068

## Sheet: Supplementary Table S2(b)
Supplementary Table S2(b)
	Before adjusting		After adjusting
Response	ZCB00	LS313	ZCB00	LS313	Coefficients (95%CI)	P value (Wald test)
UDVA_post	-0.03±0.15	0.02±0.17	-0.01±0.11	0.04±0.10	0.05(0.02,0.08)	0.00171708	*
CDVA_post	-0.13±0.08	-0.09±0.10	-0.13±0.06	-0.09±0.06	0.03(0.01,0.05)	0.000524517	*	*
UIVA_post	0.31±0.19	0.25±0.18	0.33±0.10	0.27±0.11	-0.05(-0.10,0.01)	0.113433
CIVA_post	0.01±0.06	0.03±0.08	0.01±0.05	0.03±0.05	0.01(-0.01,0.03)	0.568993
UNVA_post	0.54±0.23	0.46±0.24	0.56±0.15	0.46±0.17	-0.07(-0.12,-0.02)	0.0123493	*
CNVA_post	0.02±0.05	0.05±0.11	0.02±0.04	0.05±0.09	0.02(0.01,0.04)	0.00616423	*
WF_4_post_O_Astigmatism	-1.02±0.71	-1.07±1.32	-1.07±0.52	-1.08±0.52	0.01(-0.07,0.09)	0.845105
WF_4_post_O_TotalHOA	0.22±0.16	0.34±0.39	0.20±0.07	0.29±0.07	0.09(0.07,0.11)	2.26568e-16	*	*
WF_4_post_O_Third	0.19±0.12	0.29±0.38	0.18±0.07	0.26±0.06	0.08(0.06,0.10)	7.2421e-14	*	*
WF_4_post_O_Fourth	0.11±0.11	0.16±0.13	0.09±0.03	0.13±0.03	0.04(0.03,0.05)	5.7096e-16	*	*
WF_4_post_O_Trefoil	0.14±0.09	0.20±0.26	0.13±0.06	0.18±0.05	0.05(0.03,0.07)	1.03563e-09	*	*
WF_4_post_O_Coma	0.12±0.10	0.19±0.28	0.11±0.04	0.17±0.05	0.05(0.04,0.07)	7.69596e-10	*	*
WF_4_post_O_Tetrafoil	0.06±0.06	0.09±0.11	0.06±0.02	0.07±0.02	0.02(0.01,0.03)	4.5331e-06	*	*
WF_4_post_O_2ndAstig	0.05±0.09	0.06±0.07	0.04±0.02	0.05±0.02	0.00(-0.00,0.01)	0.308823
WF_4_post_O_Spherical	0.03±0.07	0.10±0.07	0.02±0.03	0.08±0.03	0.06(0.05,0.07)	2.07015e-39	*	*
WF_4_post_I_Astigmatism	-0.67±0.51	-0.80±1.20	-0.62±0.13	-0.70±0.13	-0.09(-0.15,-0.02)	0.0150005	*
WF_4_post_I_TotalHOA	0.17±0.16	0.32±0.39	0.14±0.06	0.27±0.06	0.12(0.11,0.14)	3.90101e-32	*	*
WF_4_post_I_Third	0.13±0.13	0.28±0.37	0.11±0.05	0.25±0.05	0.13(0.11,0.14)	8.75916e-38	*	*
WF_4_post_I_Fourth	0.10±0.11	0.14±0.14	0.08±0.03	0.10±0.03	0.02(0.01,0.03)	4.58427e-05	*	*
WF_4_post_I_Trefoil	0.09±0.09	0.19±0.25	0.07±0.04	0.17±0.04	0.09(0.08,0.10)	2.60888e-43	*	*
WF_4_post_I_Coma	0.09±0.10	0.20±0.28	0.08±0.04	0.17±0.03	0.09(0.07,0.10)	1.40555e-21	*	*
WF_4_post_I_Tetrafoil	0.06±0.06	0.09±0.11	0.05±0.03	0.07±0.02	0.03(0.02,0.03)	6.08408e-09	*	*
WF_4_post_I_2ndAstig	0.05±0.09	0.06±0.07	0.04±0.02	0.04±0.02	-0.00(-0.01,0.01)	0.918977
WF_4_post_I_Spherical	-0.01±0.07	0.06±0.07	-0.02±0.03	0.04±0.03	0.06(0.05,0.07)	2.07034e-39	*	*
WF_6_post_O_Astigmatism	-1.45±1.37	-1.84±2.26	-1.55±0.80	-1.94±0.91	-0.21(-0.55,0.13)	0.230526
WF_6_post_O_TotalHOA	1.53±1.37	2.22±2.02	1.61±0.95	2.28±1.02	0.47(0.14,0.80)	0.00523763	*
WF_6_post_O_Third	0.83±0.72	1.14±1.36	0.86±0.45	1.21±0.50	0.27(0.04,0.50)	0.020894	*
WF_6_post_O_Fourth	1.08±1.15	1.55±1.44	1.15±0.79	1.56±0.82	0.24(-0.00,0.48)	0.0515516
WF_6_post_O_Trefoil	0.57±0.51	0.84±1.25	0.58±0.35	0.90±0.38	0.28(0.08,0.49)	0.00783753	*
WF_6_post_O_Coma	0.55±0.57	0.68±0.66	0.57±0.28	0.69±0.28	0.03(-0.10,0.15)	0.666712
WF_6_post_O_Tetrafoil	0.60±0.72	0.83±0.97	0.64±0.44	0.83±0.45	0.08(-0.09,0.25)	0.379002
WF_6_post_O_2ndAstig	0.55±0.70	0.74±0.93	0.58±0.43	0.76±0.45	0.07(-0.08,0.22)	0.375725
WF_6_post_O_Spherical	0.45±0.77	0.83±0.85	0.47±0.36	0.83±0.36	0.35(0.18,0.51)	3.11043e-05	*	*
WF_6_post_I_Astigmatism	-1.21±1.47	-1.73±2.19	-1.25±0.81	-1.75±0.88	-0.31(-0.64,0.02)	0.0655714
WF_6_post_I_TotalHOA	1.44±1.72	2.09±2.02	1.46±0.98	2.13±1.04	0.47(0.13,0.80)	0.00649758	*
WF_6_post_I_Third	0.76±1.08	1.08±1.36	0.75±0.50	1.13±0.51	0.30(0.07,0.53)	0.0111396	*
WF_6_post_I_Fourth	1.01±1.21	1.39±1.45	1.05±0.76	1.39±0.81	0.19(-0.06,0.43)	0.134314
WF_6_post_I_Trefoil	0.47±0.76	0.78±1.24	0.47±0.37	0.82±0.39	0.32(0.11,0.52)	0.00278307	*
WF_6_post_I_Coma	0.54±0.80	0.66±0.66	0.54±0.34	0.67±0.29	0.04(-0.08,0.17)	0.488176
WF_6_post_I_Tetrafoil	0.59±0.79	0.81±0.98	0.61±0.45	0.79±0.47	0.07(-0.10,0.24)	0.430744
WF_6_post_I_2ndAstig	0.54±0.76	0.74±0.92	0.56±0.43	0.75±0.46	0.09(-0.06,0.25)	0.252803
WF_6_post_I_Spherical	0.13±0.80	0.54±0.85	0.16±0.35	0.54±0.34	0.35(0.18,0.51)	3.11042e-05	*	*
C_6.3_post	0.03±0.02	0.03±0.03	0.03±0.01	0.02±0.01	-0.01(-0.01,-0.00)	0.00569731	*
C_4.0_post	0.03±0.02	0.03±0.02	0.03±0.01	0.03±0.01	-0.00(-0.01,0.00)	0.146595
C_2.5_post	0.04±0.03	0.04±0.04	0.04±0.02	0.04±0.02	-0.00(-0.01,0.01)	0.477934
C_1.6_post	0.06±0.05	0.06±0.06	0.06±0.03	0.06±0.03	-0.00(-0.01,0.01)	0.747704
C_1.0_post	0.12±0.09	0.12±0.08	0.12±0.06	0.12±0.05	-0.01(-0.03,0.01)	0.350319
C_0.7_post	0.26±0.13	0.27±0.13	0.26±0.08	0.26±0.08	0.00(-0.03,0.03)	0.895803
G_6.3_post	0.04±0.03	0.03±0.03	0.04±0.02	0.03±0.01	-0.02(-0.02,-0.01)	7.84023e-06	*	*
G_4.0_post	0.05±0.05	0.04±0.04	0.05±0.03	0.04±0.03	-0.02(-0.03,-0.01)	0.0037091	*
G_2.5_post	0.07±0.06	0.05±0.05	0.07±0.04	0.05±0.04	-0.01(-0.03,0.00)	0.0652906
G_1.6_post	0.10±0.09	0.08±0.07	0.10±0.05	0.08±0.04	-0.02(-0.04,-0.01)	0.00823491	*
G_1.0_post	0.18±0.12	0.17±0.11	0.18±0.07	0.16±0.07	-0.03(-0.05,-0.00)	0.0282119	*
G_0.7_post	0.33±0.14	0.32±0.13	0.34±0.08	0.30±0.08	-0.04(-0.07,-0.01)	0.0125744	*
General_Health_post	59.14±15.52	61.00±16.23	57.49±6.48	63.16±5.30	5.91(2.37,9.44)	0.00104949	*
General_Vision_post	79.73±11.47	80.71±10.63	79.99±3.28	80.87±3.12	1.32(-1.21,3.85)	0.307122
Ocular_Pain_post	88.87±14.57	88.47±15.52	88.86±4.06	87.29±4.00	-2.39(-5.99,1.20)	0.192432
Role_Limitation_post	95.32±10.52	95.14±9.35	95.17±1.99	94.63±2.46	-0.27(-2.60,2.06)	0.819932
Mental_Health_post	94.52±9.94	93.88±10.84	94.86±1.81	94.37±1.96	-0.21(-2.37,1.95)	0.851437
Social_Function_post	95.81±7.79	96.52±6.92	95.73±2.31	96.21±2.41	0.78(-0.90,2.46)	0.361409
Dependence_post	97.50±7.48	97.65±6.75	96.94±2.21	97.52±2.19	0.85(-1.04,2.75)	0.37562
Near_Vision_post	91.00±10.77	90.04±10.00	91.53±2.30	89.76±2.80	-1.73(-4.18,0.72)	0.166701
Driving_General_post	87.35±17.60	87.60±15.45	86.67±5.63	86.22±5.54	0.99(-3.96,5.93)	0.696511
Distance_Vision_post	93.63±8.62	93.50±8.77	93.93±2.19	92.95±2.02	-1.12(-3.05,0.81)	0.255776
25-item_post	89.49±7.14	89.67±6.53	89.32±2.03	89.56±1.98	0.33(-1.25,1.90)	0.685435
Peripheral_Vision_post	88/265	53/155	23/62	35/20	-0.37(-0.93,0.18)	0.187697
Color_Vision_post	37/314	18/190	22/63	20/36	-0.11(-1.07,0.86)	0.830541
Driving_Daytime_post	20/202	20/128	16/34	20/22	-1.08(-2.45,0.29)	0.122289
Driving_Nighttime_post	106/109	66/65	22/24	30/11	-0.63(-1.36,0.11)	0.0946439
Driving_Adverse_Conditions_post	100/115	64/69	24/23	31/7	-0.69(-1.37,-0.01)	0.0483122	*
Spectacle Dependence_Distance_post	267/19/59	172/15/23	64/0/19	50/0/6	0.02(-0.62,0.65)	0.956855
Spectacle Dependence_Intermediate_post	287/25/31	187/10/13	74/0/9	55/0/1	-0.78(-1.55,-0.01)	0.0482931	*
Spectacle Dependence_Near_post	45/68/231	98/40/72	3/0/80	31/0/25	-1.67(-2.18,-1.16)	1.53532e-10	*	*
* p<0.05, **p<0.00068
