# Supplementary material for: Comparison of visual performance between monofocal and rotationally asymmetric refractive intraocular lenses
Source: PLoS One. 2025 May 15;20(5):e0323625. doi: 10.1371/journal.pone.0323625 (PMC12080830; doi:10.1371/journal.pone.0323625)
Supplement: S3 Table — Pearson’s correlation coefficients (a) and p values from the correlation analysis according to the t test (two-sided) (b) of all possible combinations of postoperative parameters following multiple regression adjustment with the explanatory variables in Table 1 in the monofocal IOL group. The sample size for calculating the correlation coefficients is represented in (c). (XLSX) [file pone.0323625.s003.xlsx]

## Sheet: Supplemetal Table 3(a)
Supplemental Table 3(a) Correlation coefficients for ZCB00
	UDVA_post	CDVA_post	UIVA_post	CIVA_post	UNVA_post	CNVA_post	WF_4_post_O_Astigmatism	WF_4_post_O_TotalHOA	WF_4_post_O_Third	WF_4_post_O_Fourth	WF_4_post_O_Trefoil	WF_4_post_O_Coma	WF_4_post_O_Tetrafoil	WF_4_post_O_2ndAstig	WF_4_post_O_Spherical	WF_4_post_I_Astigmatism	WF_4_post_I_TotalHOA	WF_4_post_I_Third	WF_4_post_I_Fourth	WF_4_post_I_Trefoil	WF_4_post_I_Coma	WF_4_post_I_Tetrafoil	WF_4_post_I_2ndAstig	WF_4_post_I_Spherical	WF_6_post_O_Astigmatism	WF_6_post_O_TotalHOA	WF_6_post_O_Third	WF_6_post_O_Fourth	WF_6_post_O_Trefoil	WF_6_post_O_Coma	WF_6_post_O_Tetrafoil	WF_6_post_O_2ndAstig	WF_6_post_O_Spherical	WF_6_post_I_Astigmatism	WF_6_post_I_TotalHOA	WF_6_post_I_Third	WF_6_post_I_Fourth	WF_6_post_I_Trefoil	WF_6_post_I_Coma	WF_6_post_I_Tetrafoil	WF_6_post_I_2ndAstig	WF_6_post_I_Spherical	C_6.3_post	C_4.0_post	C_2.5_post	C_1.6_post	C_1.0_post	C_0.7_post	G_6.3_post
UDVA_post	1	0.788541	0.0285164	0.428421	0.0350251	0.462184	-0.649656	0.41431	0.368059	0.453152	0.303415	0.339096	0.378907	0.511618	0.0773184	-0.211154	0.280869	0.25927	0.307197	0.278929	0.18751	0.303683	0.250127	-0.128484	-0.329507	0.145859	0.222416	0.105745	0.274982	0.121428	0.114472	0.219759	-0.0588216	-0.157704	0.135179	0.181197	0.104045	0.255549	0.0874325	0.110649	0.178957	-0.111773	0.147891	0.331858	0.254078	0.307072	0.38359	0.434679	0.191857
CDVA_post	0.788541	1	0.0494033	0.531656	0.0611913	0.673516	-0.329204	0.487966	0.455631	0.436664	0.387209	0.408046	0.386752	0.493631	-0.00894829	-0.230703	0.422048	0.411731	0.4272	0.42795	0.304325	0.373415	0.381017	-0.141474	-0.210692	0.153582	0.268283	0.0993899	0.263002	0.244585	0.107002	0.186923	-0.0809844	-0.159036	0.156794	0.226493	0.111737	0.238716	0.202589	0.106927	0.157491	-0.126942	0.220494	0.400579	0.280468	0.339843	0.428615	0.509018	0.203561
UIVA_post	0.0285164	0.0494033	1	0.135878	0.694599	-0.00977433	-0.21022	-0.0541033	-0.0203553	-0.130999	-0.00426001	-0.0344984	-0.219348	-0.0956106	0.103176	0.112289	-0.084709	-0.11116	-0.0552791	-0.123877	-0.0866826	-0.114869	-0.0724112	-0.284553	0.0460148	-0.161822	-0.167098	-0.160283	-0.166581	-0.155113	-0.201807	-0.127246	-0.101677	0.107669	-0.158156	-0.147103	-0.163173	-0.156181	-0.124695	-0.183007	-0.140411	-0.180743	-0.21371	-0.0793081	-0.103743	-0.129993	-0.140513	-0.036984	-0.0113625
CIVA_post	0.428421	0.531656	0.135878	1	-0.106829	0.420405	-0.225106	0.432659	0.434286	0.290719	0.41231	0.343122	0.240909	0.384869	-0.0531811	-0.22876	0.262871	0.249454	0.250815	0.185685	0.257431	0.185542	0.304397	-0.0848087	-0.110438	0.139585	0.255169	0.0877955	0.202037	0.329052	0.0544229	0.151876	-0.0616003	-0.106091	0.14159	0.230961	0.0829389	0.208866	0.251519	0.0728541	0.125588	-0.116877	0.105064	0.269092	0.235477	0.286974	0.278367	0.340438	0.0491077
UNVA_post	0.0350251	0.0611913	0.694599	-0.106829	1	0.12186	0.0826178	-0.154931	-0.152515	-0.129417	-0.12284	-0.146702	-0.0948339	-0.170264	-0.0274231	0.108371	-0.165834	-0.15466	-0.15948	-0.116698	-0.188744	-0.141097	-0.133267	-0.129233	0.116534	-0.155754	-0.13616	-0.156075	-0.125699	-0.155323	-0.131164	-0.160615	-0.127453	0.133726	-0.146395	-0.113094	-0.152165	-0.0990194	-0.135183	-0.125915	-0.148703	-0.168699	0.0145909	0.0277446	0.0100234	0.0047168	-9.47597e-05	0.0031188	0.0125185
CNVA_post	0.462184	0.673516	-0.00977433	0.420405	0.12186	1	-0.0946868	0.26193	0.254764	0.182597	0.213507	0.235536	0.159608	0.23423	-0.011385	-0.0706031	0.230884	0.228572	0.24134	0.272277	0.139903	0.195713	0.192867	-0.179769	-0.0261387	0.00715279	0.0739212	-0.0197763	0.0638089	0.091094	-0.00703186	0.0441114	-0.146292	-0.0287821	0.0249471	0.0789425	-0.00641175	0.0812609	0.0908994	-0.00246716	0.0264231	-0.182206	0.242922	0.303302	0.160005	0.228719	0.310922	0.402091	0.138319
WF_4_post_O_Astigmatism	-0.649656	-0.329204	-0.21022	-0.225106	0.0826178	-0.0946868	1	-0.398929	-0.375367	-0.40402	-0.346431	-0.292474	-0.341213	-0.417207	-0.167007	0.184143	-0.181381	-0.152941	-0.213029	-0.176239	-0.119612	-0.319479	-0.153885	-0.0289344	0.516107	-0.27542	-0.32032	-0.236047	-0.393935	-0.174075	-0.232977	-0.331011	-0.141543	0.251561	-0.234303	-0.236757	-0.218025	-0.322166	-0.104222	-0.226657	-0.28151	-0.0767595	0.0880242	-0.0879736	-0.11042	-0.0964738	-0.143716	-0.235842	-0.0733449
WF_4_post_O_TotalHOA	0.41431	0.487966	-0.0541033	0.432659	-0.154931	0.26193	-0.398929	1	0.980881	0.746539	0.889968	0.792204	0.749481	0.633156	0.0801668	-0.572907	0.718646	0.709803	0.705708	0.704198	0.582133	0.736705	0.640851	-0.011206	-0.430398	0.436698	0.59256	0.340726	0.547108	0.595941	0.320852	0.431526	0.177792	-0.39439	0.393364	0.438376	0.345764	0.389608	0.436871	0.314031	0.390494	0.133561	0.0386706	0.190471	0.198591	0.193918	0.26084	0.371459	0.0773314
WF_4_post_O_Third	0.368059	0.455631	-0.0203553	0.434286	-0.152515	0.254764	-0.375367	0.980881	1	0.621461	0.915902	0.796841	0.658558	0.548898	0.00811215	-0.541895	0.663881	0.661125	0.639902	0.657484	0.546451	0.667673	0.589468	-0.0560997	-0.35033	0.346057	0.517665	0.247328	0.472143	0.535855	0.231318	0.341925	0.10827	-0.304069	0.303784	0.358986	0.25322	0.298236	0.384985	0.226519	0.299422	0.075361	0.0221603	0.171295	0.175459	0.170536	0.232466	0.346734	0.0626004
WF_4_post_O_Fourth	0.453152	0.436664	-0.130999	0.290719	-0.129417	0.182597	-0.40402	0.746539	0.621461	1	0.4914	0.6009	0.836512	0.795731	0.369309	-0.526654	0.759679	0.741884	0.760355	0.704219	0.605788	0.804637	0.684743	0.125518	-0.621527	0.666539	0.725244	0.60359	0.701743	0.651828	0.599206	0.65739	0.436162	-0.643532	0.630294	0.644066	0.594705	0.669965	0.517626	0.585705	0.624695	0.347118	0.0553269	0.168976	0.202905	0.181856	0.234622	0.31361	0.0679709
WF_4_post_O_Trefoil	0.303415	0.387209	-0.00426001	0.41231	-0.12284	0.213507	-0.346431	0.889968	0.915902	0.4914	1	0.498979	0.593479	0.404203	-0.0862403	-0.449882	0.487838	0.474234	0.505482	0.555855	0.310361	0.578938	0.445355	0.00906507	-0.273665	0.27311	0.460247	0.176901	0.460844	0.438321	0.170418	0.257512	0.0223814	-0.212342	0.228365	0.286039	0.18188	0.23529	0.317605	0.161169	0.224017	0.0124178	0.0166436	0.142723	0.161826	0.150373	0.187167	0.292571	0.0576571
WF_4_post_O_Coma	0.339096	0.408046	-0.0344984	0.343122	-0.146702	0.235536	-0.292474	0.792204	0.796841	0.6009	0.498979	1	0.519817	0.585284	0.156677	-0.486144	0.697428	0.718849	0.608202	0.600613	0.709711	0.563222	0.60031	-0.130364	-0.340671	0.335549	0.436976	0.263109	0.345878	0.493357	0.246319	0.345177	0.204922	-0.333521	0.310415	0.347634	0.268937	0.295781	0.34988	0.249706	0.304946	0.153456	0.0672547	0.201475	0.19514	0.186346	0.264848	0.334322	0.0936204
WF_4_post_O_Tetrafoil	0.378907	0.386752	-0.219348	0.240909	-0.0948339	0.159608	-0.341213	0.749481	0.658558	0.836512	0.593479	0.519817	1	0.550807	0.0389925	-0.5879	0.6706	0.638966	0.703282	0.72788	0.391474	0.831981	0.548072	0.0822059	-0.430893	0.461496	0.542659	0.395282	0.543544	0.458613	0.421993	0.453742	0.223435	-0.401046	0.431193	0.438645	0.401256	0.46718	0.323346	0.395646	0.422608	0.189324	-0.0431602	0.125193	0.0881964	0.0949403	0.15336	0.259401	0.0422924
WF_4_post_O_2ndAstig	0.511618	0.493631	-0.0956106	0.384869	-0.170264	0.23423	-0.417207	0.633156	0.548898	0.795731	0.404203	0.585284	0.550807	1	0.0430305	-0.341824	0.659258	0.658996	0.618384	0.569587	0.636943	0.524846	0.738166	0.0701834	-0.427071	0.491113	0.575364	0.426421	0.526303	0.576011	0.413036	0.50183	0.27867	-0.445482	0.45316	0.503449	0.407664	0.502516	0.444927	0.403621	0.449812	0.256689	0.0622879	0.172599	0.243666	0.239103	0.29074	0.33615	0.113833
WF_4_post_O_Spherical	0.0773184	-0.00894829	0.103176	-0.0531811	-0.0274231	-0.011385	-0.167007	0.0801668	0.00811215	0.369309	-0.0862403	0.156677	0.0389925	0.0430305	1	-0.158906	0.243808	0.262396	0.208074	0.141253	0.294979	0.295512	0.134664	0.128555	-0.507969	0.45958	0.40364	0.46766	0.448722	0.255111	0.452234	0.440067	0.494138	-0.539349	0.460508	0.426868	0.459909	0.493893	0.284241	0.462293	0.45051	0.342112	0.116912	0.0475793	0.128775	0.0703043	0.0703546	0.0702497	-0.00385052
WF_4_post_I_Astigmatism	-0.211154	-0.230703	0.112289	-0.22876	0.108371	-0.0706031	0.184143	-0.572907	-0.541895	-0.526654	-0.449882	-0.486144	-0.5879	-0.341824	-0.158906	1	-0.684134	-0.680393	-0.653769	-0.658835	-0.533698	-0.604591	-0.605388	0.186813	0.315821	-0.257565	-0.330664	-0.213825	-0.352786	-0.230907	-0.217409	-0.280581	-0.0686653	0.28893	-0.223155	-0.215603	-0.209374	-0.224608	-0.142224	-0.176823	-0.240687	-0.0802997	-0.0304155	-0.130439	-0.138461	-0.0742921	-0.107773	-0.283579	-0.0409433
WF_4_post_I_TotalHOA	0.280869	0.422048	-0.084709	0.262871	-0.165834	0.230884	-0.181381	0.718646	0.663881	0.759679	0.487838	0.697428	0.6706	0.659258	0.243808	-0.684134	1	0.988589	0.948955	0.900917	0.863847	0.815456	0.917652	-0.12531	-0.50023	0.537585	0.595981	0.483655	0.531071	0.591219	0.476775	0.539112	0.331771	-0.565229	0.562612	0.593868	0.511528	0.547828	0.570909	0.483156	0.51848	0.239325	0.0858927	0.143381	0.19632	0.151489	0.206539	0.34188	0.0918618
WF_4_post_I_Third	0.25927	0.411731	-0.11116	0.249454	-0.15466	0.228572	-0.152941	0.709803	0.661125	0.741884	0.474234	0.718849	0.638966	0.658996	0.262396	-0.680393	0.988589	1	0.90147	0.911915	0.874475	0.7767	0.928824	-0.0995604	-0.495259	0.545446	0.608254	0.489202	0.545452	0.595273	0.496804	0.536473	0.359146	-0.571321	0.569941	0.605958	0.514712	0.562883	0.575675	0.503627	0.515635	0.267625	0.107839	0.158455	0.222462	0.171895	0.227391	0.347323	0.110218
WF_4_post_I_Fourth	0.307197	0.4272	-0.0552791	0.250815	-0.15948	0.24134	-0.213029	0.705708	0.639902	0.760355	0.505482	0.608202	0.703282	0.618384	0.208074	-0.653769	0.948955	0.90147	1	0.841269	0.759528	0.873702	0.857207	-0.145855	-0.501153	0.51546	0.568725	0.465024	0.512456	0.561701	0.442113	0.529522	0.28171	-0.542503	0.534895	0.554449	0.494375	0.514066	0.533157	0.446766	0.508524	0.198808	0.0591663	0.119276	0.138084	0.108416	0.171379	0.322228	0.0453088
WF_4_post_I_Trefoil	0.278929	0.42795	-0.123877	0.185685	-0.116698	0.272277	-0.176239	0.704198	0.657484	0.704219	0.555855	0.600613	0.72788	0.569587	0.141253	-0.658835	0.900917	0.911915	0.841269	1	0.614114	0.810984	0.843671	-0.0708265	-0.427357	0.470986	0.558537	0.409266	0.535261	0.498451	0.438255	0.46447	0.293492	-0.472833	0.519801	0.580258	0.447824	0.560985	0.525887	0.45572	0.447683	0.178458	0.106551	0.157634	0.186221	0.141089	0.207731	0.338175	0.14061
WF_4_post_I_Coma	0.18751	0.304325	-0.0866826	0.257431	-0.188744	0.139903	-0.119612	0.582133	0.546451	0.605788	0.310361	0.709711	0.391474	0.636943	0.294979	-0.533698	0.863847	0.874475	0.759528	0.614114	1	0.54588	0.829634	-0.111154	-0.450804	0.49473	0.523151	0.45415	0.428389	0.575371	0.428909	0.489539	0.341769	-0.53568	0.484535	0.490328	0.45837	0.424695	0.50772	0.42442	0.465353	0.301229	0.0974371	0.12937	0.218721	0.172034	0.210829	0.278501	0.0619069
WF_4_post_I_Tetrafoil	0.303683	0.373415	-0.114869	0.185542	-0.141097	0.195713	-0.319479	0.736705	0.667673	0.804637	0.578938	0.563222	0.831981	0.524846	0.295512	-0.604591	0.815456	0.7767	0.873702	0.810984	0.54588	1	0.684272	0.13282	-0.602756	0.633887	0.686157	0.577118	0.68468	0.583344	0.577412	0.630307	0.4347	-0.611625	0.611761	0.598358	0.584356	0.61646	0.485009	0.563036	0.59894	0.365386	0.0142922	0.11037	0.112987	0.0810051	0.143383	0.281477	0.0316042
WF_4_post_I_2ndAstig	0.250127	0.381017	-0.0724112	0.304397	-0.133267	0.192867	-0.153885	0.640851	0.589468	0.684743	0.445355	0.60031	0.548072	0.738166	0.134664	-0.605388	0.917652	0.928824	0.857207	0.843671	0.829634	0.684272	1	-0.0803925	-0.46768	0.521689	0.573327	0.472687	0.501732	0.589361	0.469185	0.525078	0.338799	-0.541488	0.549966	0.591783	0.493619	0.535029	0.588978	0.487172	0.496744	0.272799	0.085184	0.117652	0.198535	0.144794	0.202548	0.30978	0.073331
WF_4_post_I_Spherical	-0.128484	-0.141474	-0.284553	-0.0848087	-0.129233	-0.179769	-0.0289344	-0.011206	-0.0560997	0.125518	0.00906507	-0.130364	0.0822059	0.0701834	0.128555	0.186813	-0.12531	-0.0995604	-0.145855	-0.0708265	-0.111154	0.13282	-0.0803925	1	-0.469925	0.617471	0.476521	0.653439	0.482419	0.406833	0.642126	0.573447	0.709395	-0.522175	0.549856	0.394275	0.611958	0.423815	0.30233	0.612255	0.579875	0.798192	-0.0556894	-0.0974708	-0.0928765	-0.105394	-0.109802	-0.15379	-0.00684007
WF_6_post_O_Astigmatism	-0.329507	-0.210692	0.0460148	-0.110438	0.116534	-0.0261387	0.516107	-0.430398	-0.35033	-0.621527	-0.273665	-0.340671	-0.430893	-0.427071	-0.507969	0.315821	-0.50023	-0.495259	-0.501153	-0.427357	-0.450804	-0.602756	-0.46768	-0.469925	1	-0.909001	-0.821657	-0.90389	-0.812042	-0.712559	-0.885064	-0.927707	-0.736738	0.927723	-0.876629	-0.775774	-0.893053	-0.809446	-0.639026	-0.878623	-0.916273	-0.665699	-0.0409277	-0.0434833	-0.072781	-0.0198044	-0.0695429	-0.155587	-0.0541024
WF_6_post_O_TotalHOA	0.145859	0.153582	-0.161822	0.139585	-0.155754	0.00715279	-0.27542	0.436698	0.346057	0.666539	0.27311	0.335549	0.461496	0.491113	0.45958	-0.257565	0.537585	0.545446	0.51546	0.470986	0.49473	0.633887	0.521689	0.617471	-0.909001	1	0.927325	0.98636	0.879842	0.866634	0.965395	0.965903	0.829503	-0.963765	0.968543	0.882011	0.975435	0.886273	0.769725	0.960565	0.964154	0.779242	0.0479913	0.0177858	0.0716339	0.013953	0.0463989	0.092406	0.020632
WF_6_post_O_Third	0.222416	0.268283	-0.167098	0.255169	-0.13616	0.0739212	-0.32032	0.59256	0.517665	0.725244	0.460247	0.436976	0.542659	0.575364	0.40364	-0.330664	0.595981	0.608254	0.568725	0.558537	0.523151	0.686157	0.573327	0.476521	-0.821657	0.927325	1	0.855719	0.966095	0.913394	0.860198	0.852367	0.673276	-0.857543	0.891706	0.905491	0.849377	0.909803	0.789002	0.858515	0.841507	0.61104	0.0527385	0.0948637	0.154619	0.0869967	0.122835	0.19099	0.0441456
WF_6_post_O_Fourth	0.105745	0.0993899	-0.160283	0.0877955	-0.156075	-0.0197763	-0.236047	0.340726	0.247328	0.60359	0.176901	0.263109	0.395282	0.426421	0.46766	-0.213825	0.483655	0.489202	0.465024	0.409266	0.45415	0.577118	0.472687	0.653439	-0.90389	0.98636	0.855719	1	0.806508	0.805554	0.966034	0.972194	0.854872	-0.965999	0.960893	0.837416	0.988755	0.84161	0.732297	0.959935	0.975966	0.814969	0.0467928	-0.0121688	0.0364393	-0.0153149	0.014817	0.0502107	0.0126028
WF_6_post_O_Trefoil	0.274982	0.263002	-0.166581	0.202037	-0.125699	0.0638089	-0.393935	0.547108	0.472143	0.701743	0.460844	0.345878	0.543544	0.526303	0.448722	-0.352786	0.531071	0.545452	0.512456	0.535261	0.428389	0.68468	0.501732	0.482419	-0.812042	0.879842	0.966095	0.806508	1	0.783082	0.831717	0.80227	0.656189	-0.807155	0.821883	0.829259	0.786112	0.887495	0.649214	0.814989	0.780924	0.605756	0.0542876	0.104975	0.175519	0.0975688	0.126523	0.195764	0.063612
WF_6_post_O_Coma	0.121428	0.244585	-0.155113	0.329052	-0.155323	0.091094	-0.174075	0.595941	0.535855	0.651828	0.438321	0.493357	0.458613	0.576011	0.255111	-0.230907	0.591219	0.595273	0.561701	0.498451	0.575371	0.583344	0.589361	0.406833	-0.712559	0.866634	0.913394	0.805554	0.783082	1	0.77223	0.810784	0.582525	-0.808307	0.864696	0.887014	0.818669	0.806274	0.898226	0.793789	0.814878	0.515723	0.0396446	0.0473672	0.0841498	0.0477799	0.0874023	0.135028	-0.00407388
WF_6_post_O_Tetrafoil	0.114472	0.107002	-0.201807	0.0544229	-0.131164	-0.00703186	-0.232977	0.320852	0.231318	0.599206	0.170418	0.246319	0.421993	0.413036	0.452234	-0.217409	0.476775	0.496804	0.442113	0.438255	0.428909	0.577412	0.469185	0.642126	-0.885064	0.965395	0.860198	0.966034	0.831717	0.77223	1	0.92583	0.830584	-0.937331	0.939394	0.835922	0.953549	0.861667	0.698098	0.98716	0.927129	0.804166	0.0619105	0.0231771	0.0771531	0.0155218	0.0474013	0.0793065	0.0256127
WF_6_post_O_2ndAstig	0.219759	0.186923	-0.127246	0.151876	-0.160615	0.0441114	-0.331011	0.431526	0.341925	0.65739	0.257512	0.345177	0.453742	0.50183	0.440067	-0.280581	0.539112	0.536473	0.529522	0.46447	0.489539	0.630307	0.525078	0.573447	-0.927707	0.965903	0.852367	0.972194	0.80227	0.810784	0.92583	1	0.77352	-0.973163	0.939091	0.827101	0.960184	0.833901	0.725592	0.916631	0.992287	0.729655	0.0323225	-0.00103023	0.0232446	-0.0107197	0.0352749	0.100258	0.016095
WF_6_post_O_Spherical	-0.0588216	-0.0809844	-0.101677	-0.0616003	-0.127453	-0.146292	-0.141543	0.177792	0.10827	0.436162	0.0223814	0.204922	0.223435	0.27867	0.494138	-0.0686653	0.331771	0.359146	0.28171	0.293492	0.341769	0.4347	0.338799	0.709395	-0.736738	0.829503	0.673276	0.854872	0.656189	0.582525	0.830584	0.77352	1	-0.789401	0.790345	0.65908	0.824362	0.682574	0.536253	0.833222	0.775345	0.926623	0.0366506	-0.0662619	0.00551689	-0.0604993	-0.047809	-0.0543801	0.0239368
WF_6_post_I_Astigmatism	-0.157704	-0.159036	0.107669	-0.106091	0.133726	-0.0287821	0.251561	-0.39439	-0.304069	-0.643532	-0.212342	-0.333521	-0.401046	-0.445482	-0.539349	0.28893	-0.565229	-0.571321	-0.542503	-0.472833	-0.53568	-0.611625	-0.541488	-0.522175	0.927723	-0.963765	-0.857543	-0.965999	-0.807155	-0.808307	-0.937331	-0.973163	-0.789401	1	-0.948332	-0.848222	-0.960726	-0.850542	-0.747747	-0.936766	-0.975597	-0.720127	-0.0625311	-0.00716108	-0.0528022	-0.00240518	-0.0388589	-0.0953344	-0.0230707
WF_6_post_I_TotalHOA	0.135179	0.156794	-0.158156	0.14159	-0.146395	0.0249471	-0.234303	0.393364	0.303784	0.630294	0.228365	0.310415	0.431193	0.45316	0.460508	-0.223155	0.562612	0.569941	0.534895	0.519801	0.484535	0.611761	0.549966	0.549856	-0.876629	0.968543	0.891706	0.960893	0.821883	0.864696	0.939394	0.939091	0.790345	-0.948332	1	0.946417	0.98363	0.926306	0.868689	0.965882	0.959015	0.69329	0.0456141	-0.00324554	0.0480143	-0.00570659	0.0353449	0.0810566	0.0173196
WF_6_post_I_Third	0.181197	0.226493	-0.147103	0.230961	-0.113094	0.0789425	-0.236757	0.438376	0.358986	0.644066	0.286039	0.347634	0.438645	0.503449	0.426868	-0.215603	0.593868	0.605958	0.554449	0.580258	0.490328	0.598358	0.591783	0.394275	-0.775774	0.882011	0.905491	0.837416	0.829259	0.887014	0.835922	0.827101	0.65908	-0.848222	0.946417	1	0.875516	0.969837	0.937008	0.883284	0.850583	0.514345	0.062177	0.0473488	0.100046	0.0421372	0.086652	0.145585	0.0330603
WF_6_post_I_Fourth	0.104045	0.111737	-0.163173	0.0829389	-0.152165	-0.00641175	-0.218025	0.345764	0.25322	0.594705	0.18188	0.268937	0.401256	0.407664	0.459909	-0.209374	0.511528	0.514712	0.494375	0.447824	0.45837	0.584356	0.493619	0.611958	-0.893053	0.975435	0.849377	0.988755	0.786112	0.818669	0.953549	0.960184	0.824362	-0.960726	0.98363	0.875516	1	0.862361	0.79237	0.964846	0.977209	0.761844	0.0416095	-0.0203612	0.0287651	-0.0216043	0.0139124	0.0476948	0.013582
WF_6_post_I_Trefoil	0.255549	0.238716	-0.156181	0.208866	-0.0990194	0.0812609	-0.322166	0.389608	0.298236	0.669965	0.23529	0.295781	0.46718	0.502516	0.493893	-0.224608	0.547828	0.562883	0.514066	0.560985	0.424695	0.61646	0.535029	0.423815	-0.809446	0.886273	0.909803	0.84161	0.887495	0.806274	0.861667	0.833901	0.682574	-0.850542	0.926306	0.969837	0.862361	1	0.829006	0.892493	0.844789	0.54362	0.0640999	0.0597514	0.110615	0.050697	0.0961551	0.158377	0.0459673
WF_6_post_I_Coma	0.0874325	0.202589	-0.124695	0.251519	-0.135183	0.0908994	-0.104222	0.436871	0.384985	0.517626	0.317605	0.34988	0.323346	0.444927	0.284241	-0.142224	0.570909	0.575675	0.533157	0.525887	0.50772	0.485009	0.588978	0.30233	-0.639026	0.769725	0.789002	0.732297	0.649214	0.898226	0.698098	0.725592	0.536253	-0.747747	0.868689	0.937008	0.79237	0.829006	1	0.767184	0.765009	0.394897	0.0502895	0.0101792	0.0491006	0.0110062	0.0546602	0.0972628	0.00126107
WF_6_post_I_Tetrafoil	0.110649	0.106927	-0.183007	0.0728541	-0.125915	-0.00246716	-0.226657	0.314031	0.226519	0.585705	0.161169	0.249706	0.395646	0.403621	0.462293	-0.176823	0.483156	0.503627	0.446766	0.45572	0.42442	0.563036	0.487172	0.612255	-0.878623	0.960565	0.858515	0.959935	0.814989	0.793789	0.98716	0.916631	0.833222	-0.936766	0.965882	0.883284	0.964846	0.892493	0.767184	1	0.929185	0.76415	0.0660261	0.00948947	0.0722114	0.00762115	0.0437428	0.063334	0.0216963
WF_6_post_I_2ndAstig	0.178957	0.157491	-0.140411	0.125588	-0.148703	0.0264231	-0.28151	0.390494	0.299422	0.624695	0.224017	0.304946	0.422608	0.449812	0.45051	-0.240687	0.51848	0.515635	0.508524	0.447683	0.465353	0.59894	0.496744	0.579875	-0.916273	0.964154	0.841507	0.975966	0.780924	0.814878	0.927129	0.992287	0.775345	-0.975597	0.959015	0.850583	0.977209	0.844789	0.765009	0.929185	1	0.715317	0.035708	-0.0150297	0.013537	-0.0215764	0.0207854	0.071909	0.0162475
WF_6_post_I_Spherical	-0.111773	-0.126942	-0.180743	-0.116877	-0.168699	-0.182206	-0.0767595	0.133561	0.075361	0.347118	0.0124178	0.153456	0.189324	0.256689	0.342112	-0.0802997	0.239325	0.267625	0.198808	0.178458	0.301229	0.365386	0.272799	0.798192	-0.665699	0.779242	0.61104	0.814969	0.605756	0.515723	0.804166	0.729655	0.926623	-0.720127	0.69329	0.514345	0.761844	0.54362	0.394897	0.76415	0.715317	1	-0.00052763	-0.065654	-0.0157722	-0.0678538	-0.0633407	-0.0751672	0.0121159
C_6.3_post	0.147891	0.220494	-0.21371	0.105064	0.0145909	0.242922	0.0880242	0.0386706	0.0221603	0.0553269	0.0166436	0.0672547	-0.0431602	0.0622879	0.116912	-0.0304155	0.0858927	0.107839	0.0591663	0.106551	0.0974371	0.0142922	0.085184	-0.0556894	-0.0409277	0.0479913	0.0527385	0.0467928	0.0542876	0.0396446	0.0619105	0.0323225	0.0366506	-0.0625311	0.0456141	0.062177	0.0416095	0.0640999	0.0502895	0.0660261	0.035708	-0.00052763	1	0.780823	0.689997	0.707981	0.660903	0.492304	0.61523
C_4.0_post	0.331858	0.400579	-0.0793081	0.269092	0.0277446	0.303302	-0.0879736	0.190471	0.171295	0.168976	0.142723	0.201475	0.125193	0.172599	0.0475793	-0.130439	0.143381	0.158455	0.119276	0.157634	0.12937	0.11037	0.117652	-0.0974708	-0.0434833	0.0177858	0.0948637	-0.0121688	0.104975	0.0473672	0.0231771	-0.00103023	-0.0662619	-0.00716108	-0.00324554	0.0473488	-0.0203612	0.0597514	0.0101792	0.00948947	-0.0150297	-0.065654	0.780823	1	0.783064	0.798931	0.800747	0.697864	0.649217
C_2.5_post	0.254078	0.280468	-0.103743	0.235477	0.0100234	0.160005	-0.11042	0.198591	0.175459	0.202905	0.161826	0.19514	0.0881964	0.243666	0.128775	-0.138461	0.19632	0.222462	0.138084	0.186221	0.218721	0.112987	0.198535	-0.0928765	-0.072781	0.0716339	0.154619	0.0364393	0.175519	0.0841498	0.0771531	0.0232446	0.00551689	-0.0528022	0.0480143	0.100046	0.0287651	0.110615	0.0491006	0.0722114	0.013537	-0.0157722	0.689997	0.783064	1	0.925572	0.793917	0.608853	0.690722
C_1.6_post	0.307072	0.339843	-0.129993	0.286974	0.0047168	0.228719	-0.0964738	0.193918	0.170536	0.181856	0.150373	0.186346	0.0949403	0.239103	0.0703043	-0.0742921	0.151489	0.171895	0.108416	0.141089	0.172034	0.0810051	0.144794	-0.105394	-0.0198044	0.013953	0.0869967	-0.0153149	0.0975688	0.0477799	0.0155218	-0.0107197	-0.0604993	-0.00240518	-0.00570659	0.0421372	-0.0216043	0.050697	0.0110062	0.00762115	-0.0215764	-0.0678538	0.707981	0.798931	0.925572	1	0.903518	0.670802	0.762877
C_1.0_post	0.38359	0.428615	-0.140513	0.278367	-9.47597e-05	0.310922	-0.143716	0.26084	0.232466	0.234622	0.187167	0.264848	0.15336	0.29074	0.0703546	-0.107773	0.206539	0.227391	0.171379	0.207731	0.210829	0.143383	0.202548	-0.109802	-0.0695429	0.0463989	0.122835	0.014817	0.126523	0.0874023	0.0474013	0.0352749	-0.047809	-0.0388589	0.0353449	0.086652	0.0139124	0.0961551	0.0546602	0.0437428	0.0207854	-0.0633407	0.660903	0.800747	0.793917	0.903518	1	0.779407	0.71277
C_0.7_post	0.434679	0.509018	-0.036984	0.340438	0.0031188	0.402091	-0.235842	0.371459	0.346734	0.31361	0.292571	0.334322	0.259401	0.33615	0.0702497	-0.283579	0.34188	0.347323	0.322228	0.338175	0.278501	0.281477	0.30978	-0.15379	-0.155587	0.092406	0.19099	0.0502107	0.195764	0.135028	0.0793065	0.100258	-0.0543801	-0.0953344	0.0810566	0.145585	0.0476948	0.158377	0.0972628	0.063334	0.071909	-0.0751672	0.492304	0.697864	0.608853	0.670802	0.779407	1	0.517398
G_6.3_post	0.191857	0.203561	-0.0113625	0.0491077	0.0125185	0.138319	-0.0733449	0.0773314	0.0626004	0.0679709	0.0576571	0.0936204	0.0422924	0.113833	-0.00385052	-0.0409433	0.0918618	0.110218	0.0453088	0.14061	0.0619069	0.0316042	0.073331	-0.00684007	-0.0541024	0.020632	0.0441456	0.0126028	0.063612	-0.00407388	0.0256127	0.016095	0.0239368	-0.0230707	0.0173196	0.0330603	0.013582	0.0459673	0.00126107	0.0216963	0.0162475	0.0121159	0.61523	0.649217	0.690722	0.762877	0.71277	0.517398	1
G_4.0_post	0.152536	0.1414	0.018499	0.0237476	0.0384985	0.0977964	-0.0856377	0.0658805	0.0487093	0.0759232	0.0499942	0.0623063	0.0380876	0.084802	0.0495613	-0.059514	0.0651917	0.0763915	0.0376084	0.0818352	0.0597106	0.0314866	0.0548196	-0.0393707	-0.0552504	0.018093	0.0473239	0.00769878	0.0640524	0.00151802	0.0192919	0.0139292	-0.0175339	-0.0320392	0.014436	0.0337094	0.00902929	0.0462448	-0.00122222	0.0160764	0.0123102	-0.0255886	0.604851	0.651279	0.736126	0.778722	0.690711	0.499444	0.829253
G_2.5_post	0.151827	0.168723	-0.0405745	0.135517	-0.000761103	0.145293	-0.0305495	0.0862573	0.0726793	0.0621606	0.0618181	0.103513	0.0449373	0.0711278	0.0213348	-0.0388202	0.0575289	0.067269	0.0267712	0.0888807	0.0332464	0.0258912	0.0223006	-0.075726	0.0390339	-0.0553486	-0.0233767	-0.0632694	-0.0112383	-0.0498769	-0.0614978	-0.0548657	-0.0638751	0.0468341	-0.0579694	-0.0339457	-0.0640644	-0.0277149	-0.0480799	-0.0661568	-0.0587244	-0.0675429	0.600074	0.659013	0.688017	0.814812	0.756494	0.530491	0.854103
G_1.6_post	0.257976	0.303118	-0.0295191	0.141256	0.00343942	0.247691	-0.0860555	0.21018	0.187481	0.163153	0.153242	0.211893	0.148823	0.155849	0.0592371	-0.152918	0.189402	0.199859	0.156116	0.213729	0.153974	0.146367	0.147401	-0.0680437	-0.0443243	0.0154581	0.053378	0.00353602	0.0655781	0.0102357	0.0114146	0.0187309	-0.0347985	-0.0190908	0.007547	0.0243279	0.00333864	0.0311035	-0.00129045	-0.00213858	0.004964	-0.0227408	0.611373	0.736249	0.716971	0.806459	0.813657	0.687022	0.805545
G_1.0_post	0.323043	0.415152	-0.0288546	0.191995	-0.000437062	0.327685	-0.116404	0.304654	0.282807	0.25988	0.224684	0.311536	0.232602	0.260811	0.0628939	-0.246679	0.314572	0.3347	0.255858	0.336018	0.26519	0.239718	0.254067	-0.0103549	-0.155704	0.124223	0.185288	0.0984585	0.195323	0.111027	0.11848	0.12532	0.0639251	-0.123914	0.100682	0.131469	0.0874722	0.147214	0.0718555	0.0857157	0.104962	0.0706036	0.537598	0.69985	0.647237	0.690517	0.733833	0.788378	0.705572
G_0.7_post	0.298903	0.409111	-0.0876418	0.253741	0.0244778	0.326345	-0.116365	0.287078	0.281478	0.189059	0.235353	0.276155	0.140876	0.234511	0.0475678	-0.192128	0.294312	0.323169	0.234228	0.290111	0.294232	0.152837	0.291351	-0.0421811	-0.16287	0.121604	0.162286	0.10647	0.140538	0.146679	0.133621	0.13565	0.0316274	-0.135422	0.130726	0.168458	0.110984	0.149414	0.1646	0.115582	0.126451	0.0348361	0.484166	0.580719	0.488277	0.546888	0.607075	0.743925	0.53111
General_Health_post	-0.413182	-0.435542	0.282677	-0.459962	0.00443213	-0.143678	0.0220049	-0.288397	-0.259599	-0.335067	-0.207834	-0.253647	-0.273218	-0.485944	0.283845	0.140162	-0.273141	-0.26705	-0.208658	-0.184057	-0.285971	-0.086615	-0.24524	0.0731119	-0.0728657	0.0416328	-0.0561789	0.0800719	-0.0456505	-0.0612682	0.0526241	0.0126305	0.175429	-0.0401509	0.0652623	0.00386848	0.0897871	-0.0113142	0.0313192	0.0688053	0.0296254	0.144015	-0.0856399	-0.221453	-0.140201	-0.231005	-0.324903	-0.293049	-0.150275
General_Vision_post	-0.184195	-0.163584	-0.00581039	-0.13946	-0.061416	-0.0488918	-0.0277975	-0.126911	-0.161518	0.048676	-0.224511	0.0284864	-0.0161709	0.0346101	0.024534	0.142126	-0.127721	-0.129718	-0.126855	-0.0573805	-0.17031	-0.10399	-0.14685	-0.030872	0.0852206	-0.00947275	-0.0478523	-0.000415394	-0.0804915	0.0171554	-0.0212019	-0.0487019	0.0895758	0.0696445	0.0074596	0.0298523	-0.00132386	0.0297547	0.0359722	0.00442611	-0.0384562	0.0224826	0.0473882	-0.0265169	0.0361349	-0.0110094	-0.0282527	-0.102097	-0.000236174
Peripheral_Vision_post	-0.0692653	-0.14207	-0.0421909	-0.189181	-0.0714059	-0.048106	0.00400025	-0.183751	-0.241912	0.137716	-0.295438	-0.0699126	0.016085	0.00372993	0.264864	0.15399	-0.0747271	-0.0636861	-0.0654057	-0.0599614	-0.0759668	-0.00374633	-0.0819101	0.146166	-0.145913	0.18198	0.0702361	0.221661	0.0466733	0.0958162	0.199981	0.180799	0.22633	-0.203406	0.219288	0.20654	0.227131	0.209627	0.184803	0.227349	0.206711	0.173471	0.0793274	-0.0192729	0.0736409	0.0511445	0.0231533	-0.0798684	0.0851917
Ocular_Pain_post	-0.0381412	-0.0826127	0.144415	-0.0199027	-0.0880457	-0.018413	-0.265243	0.0514308	0.0513114	0.0934736	-0.0128275	0.162043	0.00113948	0.0283152	0.307891	0.00824371	0.00589502	0.0343946	-0.0413285	0.078401	-0.00621482	0.0852401	0.00640315	0.105541	-0.225405	0.212825	0.213141	0.200772	0.230666	0.178323	0.179599	0.193485	0.281568	-0.180848	0.198154	0.225706	0.175896	0.26459	0.174164	0.195272	0.172438	0.194601	0.000565929	-0.112584	-0.0420331	-0.107502	-0.103974	-0.107029	-0.124707
Color_Vision_post	-0.224741	-0.22073	-0.0209268	-0.1408	-0.1068	-0.100236	0.136246	-0.272754	-0.266991	-0.201969	-0.358405	-0.0541321	-0.201808	-0.168409	-0.0216512	0.0684846	-0.232733	-0.220949	-0.206506	-0.211753	-0.191419	-0.20095	-0.183079	-0.0797513	0.315514	-0.222087	-0.280752	-0.193244	-0.302512	-0.224414	-0.207654	-0.263704	-0.0524593	0.268548	-0.189893	-0.218195	-0.181383	-0.2211	-0.193889	-0.175232	-0.25609	-0.0342099	-0.13411	-0.089997	-0.0768044	-0.0953086	-0.113003	-0.156809	-0.119239
Role_Limitation_post	-0.059015	-0.169864	0.126996	-0.214209	-0.126081	-0.0543561	-0.189854	-0.0771292	-0.0949105	0.00788269	-0.078568	-0.112835	-0.0228265	-0.0538554	0.26385	-0.0171072	-0.0297906	-0.0190602	-0.0569816	0.00201883	-0.0175754	0.0632074	0.0242359	0.327429	-0.31563	0.281464	0.194685	0.305013	0.186278	0.182862	0.289087	0.309715	0.237125	-0.30737	0.306273	0.252911	0.309773	0.249541	0.235441	0.29721	0.305993	0.232235	-0.148475	-0.183025	-0.17902	-0.235333	-0.249201	-0.148445	-0.153252
Mental_Health_post	-0.115729	-0.243934	0.125344	-0.276595	-0.0429089	-0.27944	-0.251819	-0.0746535	-0.10033	0.0748196	-0.113634	-0.0577602	0.056183	0.0445046	0.116166	-0.0404993	-0.0451716	-0.0270657	-0.0524849	-0.00376144	-0.0493698	0.0763572	0.0345236	0.35879	-0.285861	0.311568	0.259376	0.309948	0.266893	0.205495	0.331416	0.236826	0.406283	-0.227216	0.309436	0.274144	0.306634	0.285374	0.224997	0.344889	0.233131	0.414289	-0.203786	-0.218156	-0.152881	-0.233163	-0.230888	-0.224392	-0.138892
Social_Function_post	-0.237597	-0.224244	0.0695648	-0.421888	0.0668684	0.0251964	0.17247	-0.346683	-0.358627	-0.184558	-0.421711	-0.131057	-0.161006	-0.205897	-0.0130943	0.253886	-0.248681	-0.249482	-0.200808	-0.211939	-0.232125	-0.193117	-0.256948	-0.164762	0.326083	-0.272016	-0.371194	-0.221877	-0.39694	-0.302369	-0.218859	-0.282887	-0.13551	0.270302	-0.235914	-0.280042	-0.205693	-0.283163	-0.249856	-0.206547	-0.269113	-0.107419	-0.0890945	-0.0301674	0.0112991	0.0144332	-0.00753314	-0.0838747	0.00863466
Dependence_post	-0.297595	-0.23094	0.197911	-0.201879	-0.0293092	-0.0215817	0.0368984	-0.0779596	-0.0810605	-0.114199	-0.0779541	-0.0660124	-0.0599128	-0.145035	-0.0158439	0.0535921	-0.110235	-0.123722	-0.0655804	-0.0938416	-0.106513	-0.0664864	-0.0638498	0.00188089	0.0511986	-0.00349502	-0.0155929	-0.00846631	-0.0697337	0.0793701	-0.0177686	-0.0494455	-0.0101389	0.0398971	0.0129569	-0.010772	0.0115398	-0.0649047	0.067426	0.000713921	-0.0418891	-0.00221498	-0.199369	-0.189617	-0.164411	-0.208644	-0.251142	-0.239265	-0.212716
Near_Vision_post	-0.0247538	-0.0347425	-0.101103	-0.289708	-0.0690945	-0.0558912	-0.00682787	-0.0324837	-0.0533605	0.0978448	-0.148034	0.129067	0.0435614	0.192788	-0.0972185	0.119366	-0.029091	-0.00178457	-0.0680082	-0.0530764	0.0606047	-0.0518821	0.00332382	0.0825815	0.102393	-0.0287079	-0.00562143	-0.0463817	-0.0322471	0.0156293	-0.0127293	-0.0946941	0.00501073	0.0825261	-0.0261899	-0.0150832	-0.0324919	-0.0216924	-0.0245711	0.00187615	-0.0907794	0.0403857	-0.0854901	0.0238244	0.122929	0.0928484	0.0804092	-0.02506	0.0451763
Driving_General_post	-0.359564	-0.191918	0.115424	-0.390604	-0.0777629	-0.188149	-0.0906306	-0.101552	-0.140999	0.120868	-0.15091	-0.0610826	0.0989245	-0.00502316	0.242818	0.174309	0.0292888	0.0709699	-0.0310084	0.111051	0.0220591	0.124766	0.0639404	0.311455	-0.230689	0.357257	0.304231	0.361978	0.28806	0.299524	0.365059	0.281926	0.413368	-0.285097	0.368953	0.369161	0.354398	0.374996	0.323653	0.375895	0.290233	0.344803	-0.0234505	-0.105049	-0.0487355	-0.0974461	-0.121969	-0.0357144	-0.0497332
Distance_Vision_post	-0.351134	-0.331027	-0.0556903	-0.36395	-0.0328362	-0.127446	0.159512	-0.352592	-0.357795	-0.173154	-0.438134	-0.107111	-0.229348	-0.203689	0.159268	0.350984	-0.234317	-0.212341	-0.234987	-0.245698	-0.122659	-0.127499	-0.236449	0.12333	0.116907	-0.00615363	-0.11772	0.0385559	-0.163059	-0.040101	0.0170791	-0.0385754	0.143063	0.0155201	0.0237797	-0.0164158	0.0460541	-0.0319297	0.00777472	0.0403801	-0.0151498	0.13481	0.00375495	-0.0532872	0.0676589	0.050072	0.00854421	-0.125324	0.0370198
25-item_post	-0.358263	-0.376192	0.150915	-0.416851	-0.0690502	-0.138392	-0.0300361	-0.283328	-0.296282	-0.127325	-0.342818	-0.112994	-0.168403	-0.220904	0.25851	0.222469	-0.226913	-0.208313	-0.208818	-0.164653	-0.193471	-0.0823641	-0.198359	0.14525	-0.0457929	0.104895	0.00542797	0.135425	-0.0153272	0.0380071	0.114357	0.0487492	0.254281	-0.062757	0.130573	0.0932565	0.140929	0.0894117	0.0968482	0.144376	0.0624446	0.209921	-0.0781239	-0.176895	-0.0661319	-0.150663	-0.206497	-0.254268	-0.118271
Driving_Daytime_post	0.278384	0.104835	-0.180217	0.322294	-0.259985	0.113484	-0.35893	0.223656	0.214937	0.149427	0.199809	0.132905	0.208804	0.179063	0.0674728	-0.34552	0.213126	0.2345	0.188376	0.300121	0.110155	0.227756	0.296144	0.10357	-0.322461	0.205317	0.228052	0.186019	0.253148	0.15191	0.226563	0.227267	0.0529388	-0.184061	0.202478	0.202328	0.180895	0.222649	0.148515	0.21994	0.191907	0.0850305	-0.0145624	0.112384	0.0398454	0.0264686	0.104412	0.345497	-1.59974e-05
Driving_Nighttime_post	-0.33769	-0.334068	-0.10302	-0.0822778	-0.260967	-0.224862	-0.0695256	-0.12454	-0.12184	-0.0428432	-0.0870493	-0.11911	-0.0774522	-0.0972912	0.14105	0.0613937	-0.0241443	0.0253071	-0.0842752	0.0585434	-0.011216	0.0611865	0.0642735	0.38748	-0.241552	0.342523	0.27207	0.368111	0.250842	0.293203	0.371495	0.327343	0.295165	-0.308185	0.368069	0.361773	0.362556	0.343088	0.36616	0.379263	0.336256	0.328178	0.0386825	-0.0236805	0.0759745	-0.00352064	-0.0475716	-0.0264639	0.0255113
Driving_Adverse_Conditions_post	-0.262956	-0.214873	-0.098647	-0.336374	-0.250264	-0.137914	-0.141142	-0.14482	-0.166585	0.0858011	-0.326641	0.147631	-0.0234602	0.0344244	0.297455	0.0388745	0.0387301	0.10998	-0.00700155	0.112863	0.0314229	0.148854	0.138048	0.285623	-0.248027	0.290945	0.245967	0.293687	0.228206	0.230848	0.352053	0.235145	0.336651	-0.263653	0.310129	0.323935	0.287336	0.344861	0.251268	0.368698	0.22275	0.333611	-0.0631386	-0.047289	0.0192884	-0.0432991	-0.104457	0.00323558	-0.0227089
Spectacle Dependence_Distance_post	-0.105101	-0.0196993	-0.165954	-0.0381664	-0.00725904	-0.000689369	0.230119	-0.0191841	0.00295941	-0.0561935	0.0255988	-0.0223124	-0.0504044	-0.102619	0.0365074	-0.0908381	0.0765381	0.103528	0.0350209	0.100312	0.0570922	0.0109207	0.0130014	-0.0732333	0.104932	-0.0416211	-0.00232703	-0.0499212	0.00818602	-0.0107542	-0.0227537	-0.0547374	-0.0583683	0.0199968	-0.0509013	0.00449354	-0.0664075	0.00769733	-0.0054365	-0.0429761	-0.051947	-0.0705096	0.206419	0.0926553	0.158447	0.166509	0.110623	0.0936933	0.196151
Spectacle Dependence_Intermediate_post	0.0362546	0.0641637	-0.4344	-0.0927883	-0.0674557	0.0652306	0.143821	0.11157	0.10462	0.0837256	0.0747219	0.127087	0.0903294	0.0127013	0.0681096	-0.267985	0.197093	0.193324	0.17619	0.190499	0.135217	0.152348	0.0651684	-0.0949526	0.0570388	-0.0158605	0.00993359	-0.0176398	0.0126723	0.00346688	-0.0196057	0.00375249	-0.074923	-0.00121998	-0.0200784	0.0114966	-0.0252098	0.0068956	0.00399352	-0.0453383	-0.00294282	-0.0705173	0.237677	0.221137	0.191611	0.217297	0.21955	0.2206	0.154547
Spectacle Dependence_Near_post	-0.105286	-0.086635	0.391048	0.164473	0.128237	-0.154262	-0.0682711	-0.0643157	-0.0741718	-0.0635049	-0.0149794	-0.14882	-0.0101315	-0.133242	-0.0139149	-0.10992	-0.127018	-0.150179	-0.0425134	-0.12788	-0.145651	-0.0351057	-0.0640872	0.0269739	0.0486033	-0.0671699	-0.0978015	-0.0513837	-0.0725089	-0.139364	-0.0718443	-0.0931896	0.0531892	0.0897318	-0.0772654	-0.125582	-0.0515365	-0.115496	-0.14497	-0.0744331	-0.0918268	0.0783704	-0.184993	-0.181493	-0.183834	-0.202235	-0.170846	-0.161256	-0.18486
[truncated: 24 more columns]

## Sheet: Supplemetal Table 3(b)
Supplemental Table 3(b) P values for ZCB00
	UDVA_post	CDVA_post	UIVA_post	CIVA_post	UNVA_post	CNVA_post	WF_4_post_O_Astigmatism	WF_4_post_O_TotalHOA	WF_4_post_O_Third	WF_4_post_O_Fourth	WF_4_post_O_Trefoil	WF_4_post_O_Coma	WF_4_post_O_Tetrafoil	WF_4_post_O_2ndAstig	WF_4_post_O_Spherical	WF_4_post_I_Astigmatism	WF_4_post_I_TotalHOA	WF_4_post_I_Third	WF_4_post_I_Fourth	WF_4_post_I_Trefoil	WF_4_post_I_Coma	WF_4_post_I_Tetrafoil	WF_4_post_I_2ndAstig	WF_4_post_I_Spherical	WF_6_post_O_Astigmatism	WF_6_post_O_TotalHOA	WF_6_post_O_Third	WF_6_post_O_Fourth	WF_6_post_O_Trefoil	WF_6_post_O_Coma	WF_6_post_O_Tetrafoil	WF_6_post_O_2ndAstig	WF_6_post_O_Spherical	WF_6_post_I_Astigmatism	WF_6_post_I_TotalHOA	WF_6_post_I_Third	WF_6_post_I_Fourth	WF_6_post_I_Trefoil	WF_6_post_I_Coma	WF_6_post_I_Tetrafoil	WF_6_post_I_2ndAstig	WF_6_post_I_Spherical	C_6.3_post	C_4.0_post	C_2.5_post	C_1.6_post	C_1.0_post	C_0.7_post	G_6.3_post
UDVA_post	0	4.95788e-64	0.78045	1.07813e-05	0.551781	8.32347e-17	7.08474e-37	1.04828e-13	6.30111e-11	2.14681e-16	1.01454e-07	2.12861e-09	1.53529e-11	3.80239e-21	0.184643	0.000253408	9.06078e-07	6.20474e-06	6.89709e-08	1.08438e-06	0.00119034	9.87419e-08	1.33337e-05	0.0270821	6.31994e-09	0.0119952	0.000113928	0.0692615	1.55619e-06	0.0367956	0.0491143	0.00013808	0.313168	0.00655211	0.0199888	0.0017469	0.0738827	8.50043e-06	0.133419	0.0572405	0.00199585	0.0547432	0.0108443	4.85639e-09	9.61472e-06	6.98575e-08	8.20981e-12	4.50249e-15	0.000926038
CDVA_post	4.95788e-64	0	0.629034	1.77134e-08	0.298188	8.10102e-40	6.53652e-09	4.09721e-19	1.40678e-16	3.27538e-15	5.02638e-12	2.64634e-13	5.34938e-12	1.3804e-19	0.878159	6.16145e-05	3.25069e-14	1.53848e-13	1.46595e-14	1.30403e-14	9.25007e-08	3.15867e-11	1.15946e-11	0.0148516	0.000261628	0.00812437	2.83664e-06	0.0878292	4.5027e-06	2.09046e-05	0.0660011	0.00123416	0.164621	0.00610576	0.00687358	8.44349e-05	0.0548219	3.32778e-05	0.000452919	0.0661906	0.00662608	0.0289921	0.00013096	7.78341e-13	9.40393e-07	1.95241e-09	1.17517e-14	6.47621e-21	0.000434247
UIVA_post	0.78045	0.629034	0	0.182185	4.19557e-15	0.924699	0.0377416	0.596729	0.842308	0.198536	0.966793	0.735939	0.0300012	0.349016	0.312022	0.270974	0.40693	0.275849	0.588765	0.224261	0.396046	0.260042	0.478593	0.00451493	0.65277	0.111403	0.100064	0.114894	0.101132	0.127238	0.0462931	0.211816	0.319141	0.291304	0.119856	0.148337	0.108409	0.124608	0.221193	0.0712782	0.167894	0.0749121	0.0346044	0.437595	0.309356	0.202036	0.16758	0.717689	0.911582
CIVA_post	1.07813e-05	1.77134e-08	0.182185	0	0.300219	2.00345e-05	0.025845	8.61772e-06	7.90142e-06	0.00368375	2.45879e-05	0.000542626	0.0168673	9.11684e-05	0.603008	0.0234704	0.00892117	0.0132464	0.0127371	0.0671666	0.0104968	0.0673809	0.00230853	0.406376	0.279002	0.170434	0.0112204	0.389987	0.0460398	0.000938689	0.594559	0.135469	0.546801	0.298475	0.164317	0.0221324	0.416838	0.0390212	0.0124803	0.475899	0.217877	0.25175	0.303202	0.0073775	0.0195895	0.00417058	0.00551302	0.000603633	0.63109
UNVA_post	0.551781	0.298188	4.19557e-15	0.300219	0	0.0377475	0.159815	0.00810762	0.00916686	0.0272803	0.0362237	0.0122333	0.106436	0.00357637	0.641303	0.0648689	0.00456235	0.00822086	0.00640522	0.0467061	0.00121644	0.0160125	0.0229825	0.0275023	0.0470172	0.00777257	0.0201496	0.00764526	0.0320689	0.00794664	0.025251	0.00603365	0.0297275	0.0225108	0.0124175	0.0539644	0.0093299	0.0917918	0.0210703	0.0317725	0.0110884	0.00390019	0.804255	0.637398	0.864809	0.936144	0.998716	0.957753	0.831897
CNVA_post	8.32347e-17	8.10102e-40	0.924699	2.00345e-05	0.0377475	0	0.106982	5.94676e-06	1.08221e-05	0.00176123	0.000243624	4.95187e-05	0.00636211	5.46635e-05	0.846658	0.229862	7.02357e-05	8.33413e-05	3.16997e-05	2.42824e-06	0.0169378	0.000788625	0.000942973	0.00208016	0.657007	0.9033	0.208647	0.736916	0.277958	0.121025	0.904927	0.45349	0.0124801	0.624861	0.671712	0.179285	0.913277	0.16681	0.121825	0.966574	0.653516	0.0018024	2.80161e-05	1.3169e-07	0.00623095	8.24478e-05	6.09734e-08	9.82427e-13	0.0184402
WF_4_post_O_Astigmatism	7.08474e-37	6.53652e-09	0.0377416	0.025845	0.159815	0.106982	0	9.84314e-13	2.44792e-11	4.75026e-13	9.02638e-10	3.00576e-07	1.66549e-09	6.78591e-14	0.003959	0.00146281	0.00172776	0.00839687	0.00022246	0.00234107	0.0397279	1.8956e-08	0.0079981	0.620033	1.50017e-21	1.49553e-06	1.73153e-08	4.09531e-05	1.98755e-12	0.00265396	5.18427e-05	5.34119e-09	0.0148025	1.18489e-05	4.68401e-05	3.87621e-05	0.000156349	1.41791e-08	0.0733895	8.34101e-05	8.53605e-07	0.187846	0.130801	0.131023	0.0577621	0.097592	0.0133244	4.16081e-05	0.209086
WF_4_post_O_TotalHOA	1.04828e-13	4.09721e-19	0.596729	8.61772e-06	0.00810762	5.94676e-06	9.84314e-13	0	4.90804e-211	5.86517e-54	2.88305e-102	5.10859e-65	1.34481e-54	1.43741e-34	0.168939	3.22501e-27	2.64311e-48	1.18487e-46	6.57234e-46	1.22693e-45	3.02571e-28	6.97612e-52	1.25612e-35	0.847754	8.88128e-15	3.2576e-15	1.90315e-29	1.76256e-09	1.64705e-24	7.59289e-30	1.63473e-08	7.43317e-15	0.00213771	1.86504e-12	2.1521e-12	2.48513e-15	9.76815e-10	3.61888e-12	3.16816e-15	3.38603e-08	3.20336e-12	0.0215355	0.507492	0.000990137	0.000589243	0.000796333	5.42523e-06	4.07074e-11	0.185319
WF_4_post_O_Third	6.30111e-11	1.40678e-16	0.842308	7.90142e-06	0.00916686	1.08221e-05	2.44792e-11	4.90804e-211	0	5.1311e-33	1.43852e-118	2.69239e-66	3.50717e-38	1.08712e-24	0.889467	5.4447e-24	5.53311e-39	1.4461e-38	1.70344e-35	5.06748e-38	1.91699e-24	1.45012e-39	4.36724e-29	0.336125	5.66919e-10	9.43504e-10	1.08277e-21	1.67553e-05	7.7074e-18	2.12008e-23	5.88125e-05	1.53297e-09	0.0628385	9.49449e-08	9.77353e-08	1.97264e-10	1.03265e-05	1.706e-07	6.79978e-12	8.42691e-05	1.51599e-07	0.196041	0.704173	0.00311162	0.0024498	0.00324849	5.39003e-05	8.70842e-10	0.283862
WF_4_post_O_Fourth	2.14681e-16	3.27538e-15	0.198536	0.00368375	0.0272803	0.00176123	4.75026e-13	5.86517e-54	5.1311e-33	0	2.12402e-19	1.93441e-30	8.58592e-79	5.4813e-66	5.36947e-11	1.59691e-22	6.93001e-57	5.78613e-53	4.84264e-57	1.2163e-45	4.90912e-31	1.60057e-68	2.71871e-42	0.0308583	5.0303e-33	2.16875e-39	1.4054e-49	9.12209e-31	3.35733e-45	3.434e-37	3.09438e-30	5.23277e-38	3.55055e-15	5.28634e-36	3.49647e-34	4.44488e-36	1.06379e-29	6.39446e-40	1.09179e-21	1.18615e-28	1.93855e-33	8.31987e-10	0.342835	0.00354705	0.000443503	0.00167927	4.57081e-05	3.53975e-08	0.244493
WF_4_post_O_Trefoil	1.01454e-07	5.02638e-12	0.966793	2.45879e-05	0.0362237	0.000243624	9.02638e-10	2.88305e-102	1.43852e-118	2.12402e-19	0	4.84986e-20	1.48389e-29	4.6263e-13	0.138816	3.72896e-16	4.19851e-19	5.27501e-18	1.32608e-20	2.11278e-25	4.97269e-08	6.92608e-28	7.9332e-16	0.876581	1.75346e-06	1.84346e-06	6.34553e-17	0.00225234	5.71944e-17	2.50719e-15	0.00327032	7.20428e-06	0.701361	0.000233355	7.34474e-05	5.57622e-07	0.00167685	4.34159e-05	2.31726e-08	0.00544737	0.000101346	0.831523	0.775525	0.013983	0.00525774	0.00957221	0.0012158	2.97771e-07	0.323687
WF_4_post_O_Coma	2.12861e-09	2.64634e-13	0.735939	0.000542626	0.0122333	4.95187e-05	3.00576e-07	5.10859e-65	2.69239e-66	1.93441e-30	4.84986e-20	0	6.88376e-22	1.32553e-28	0.00691592	5.79003e-19	1.92131e-44	2.41859e-48	2.47235e-31	2.095e-30	1.23182e-46	3.57295e-26	2.27922e-30	0.0248995	1.77372e-09	3.1974e-09	3.1152e-15	4.46123e-06	9.63706e-10	1.4556e-19	1.81818e-05	1.04691e-09	0.000387533	4.0255e-09	4.94495e-08	7.82486e-10	2.67702e-06	2.17497e-07	5.98365e-10	1.38027e-05	8.68336e-08	0.00817724	0.248703	0.00048761	0.000736487	0.00127878	3.83546e-06	3.67622e-09	0.108564
WF_4_post_O_Tetrafoil	1.53529e-11	5.34938e-12	0.0300012	0.0168673	0.106436	0.00636211	1.66549e-09	1.34481e-54	3.50717e-38	8.58592e-79	1.48389e-29	6.88376e-22	0	6.96261e-25	0.503963	6.63304e-29	5.09018e-40	2.29712e-35	1.78822e-45	4.24952e-50	2.79769e-12	3.34022e-77	1.31741e-24	0.158325	8.21407e-15	5.10536e-17	4.57466e-24	1.64617e-12	3.73835e-24	8.42262e-17	3.27833e-14	1.94179e-16	0.000105757	7.28101e-13	7.83447e-15	2.37936e-15	7.06623e-13	1.87575e-17	1.24699e-08	1.56428e-12	2.98338e-14	0.00106364	0.459447	0.0312973	0.130046	0.103062	0.00821773	6.13561e-06	0.469289
WF_4_post_O_2ndAstig	3.80239e-21	1.3804e-19	0.349016	9.11684e-05	0.00357637	5.46635e-05	6.78591e-14	1.43741e-34	1.08712e-24	5.4813e-66	4.6263e-13	1.32553e-28	6.96261e-25	0	0.460798	1.55116e-09	2.75684e-38	3.01626e-38	1.2821e-32	7.421e-27	4.36914e-35	2.35739e-22	3.47732e-52	0.228645	1.49577e-14	2.24425e-19	1.73002e-27	1.65506e-14	1.72262e-22	1.46677e-27	1.26757e-13	2.75651e-20	1.11059e-06	7.7673e-16	2.14393e-16	1.99512e-20	2.79811e-13	2.40391e-20	8.51455e-16	5.03151e-13	3.77342e-16	7.72296e-06	0.285455	0.00288882	2.25019e-05	3.22837e-05	3.5559e-07	2.9855e-09	0.0507963
WF_4_post_O_Spherical	0.184643	0.878159	0.312022	0.603008	0.641303	0.846658	0.003959	0.168939	0.889467	5.36947e-11	0.138816	0.00691592	0.503963	0.460798	0	0.00614802	2.22476e-05	4.74498e-06	0.000313087	0.0150099	2.35342e-07	2.23334e-07	0.0204705	0.0269967	8.01654e-21	7.1241e-17	5.01802e-13	1.72218e-17	4.5299e-16	8.8184e-06	2.5082e-16	1.88905e-15	1.25091e-19	9.6884e-24	6.06397e-17	1.54383e-14	6.72876e-17	1.31203e-19	6.60888e-07	4.44129e-17	3.35556e-16	1.49995e-09	0.0444514	0.414738	0.0267333	0.227842	0.227509	0.228204	0.947494
WF_4_post_I_Astigmatism	0.000253408	6.16145e-05	0.270974	0.0234704	0.0648689	0.229862	0.00146281	3.22501e-27	5.4447e-24	1.59691e-22	3.72896e-16	5.79003e-19	6.63304e-29	1.55116e-09	0.00614802	0	3.42671e-42	1.40269e-41	1.78918e-37	3.18805e-38	3.42224e-23	6.88418e-31	5.49754e-31	0.00124253	2.80211e-08	7.17198e-06	5.55311e-09	0.000210419	4.21544e-10	6.0671e-05	0.000163377	9.3062e-07	0.238894	4.23253e-07	0.00010795	0.000185683	0.000286459	9.7045e-05	0.0143247	0.00226261	2.85034e-05	0.168232	0.602231	0.0248153	0.0171451	0.202478	0.0640615	7.03342e-07	0.483595
WF_4_post_I_TotalHOA	9.06078e-07	3.25069e-14	0.40693	0.00892117	0.00456235	7.02357e-05	0.00172776	2.64311e-48	5.53311e-39	6.93001e-57	4.19851e-19	1.92131e-44	5.09018e-40	2.75684e-38	2.22476e-05	3.42671e-42	0	9.72267e-244	2.29271e-149	1.35424e-108	1.52386e-89	8.76999e-72	7.45756e-120	0.0311393	3.78787e-20	1.44039e-23	7.51017e-30	9.25417e-19	6.10415e-23	2.73151e-29	3.31608e-18	1.022e-23	4.90408e-09	2.18435e-26	4.14638e-26	1.33557e-29	3.87331e-21	1.39406e-24	5.33072e-27	1.01607e-18	9.12488e-22	3.17277e-05	0.140421	0.0135434	0.000682672	0.00904444	0.000347508	1.54115e-09	0.115393
WF_4_post_I_Third	6.20474e-06	1.53848e-13	0.275849	0.0132464	0.00822086	8.33413e-05	0.00839687	1.18487e-46	1.4461e-38	5.78613e-53	5.27501e-18	2.41859e-48	2.29712e-35	3.01626e-38	4.74498e-06	1.40269e-41	9.72267e-244	0	6.20943e-109	9.63295e-116	2.24761e-94	5.70375e-61	8.51856e-129	0.0872835	1.00588e-19	2.41673e-24	2.43612e-31	3.23719e-19	2.41339e-24	9.11354e-30	7.43767e-20	1.84697e-23	1.93381e-10	4.80796e-27	6.79224e-27	4.6783e-31	2.006e-21	3.88043e-26	1.59804e-27	1.92532e-20	1.65547e-21	3.0065e-06	0.0638975	0.00629701	0.000113547	0.00300724	7.89848e-05	8.12029e-10	0.0586539
WF_4_post_I_Fourth	6.89709e-08	1.46595e-14	0.588765	0.0127371	0.00640522	3.16997e-05	0.00022246	6.57234e-46	1.70344e-35	4.84264e-57	1.32608e-20	2.47235e-31	1.78822e-45	1.2821e-32	0.000313087	1.78918e-37	2.29271e-149	6.20943e-109	0	1.62679e-80	7.50835e-57	5.22269e-94	9.95924e-87	0.0119974	3.15351e-20	1.71691e-21	9.19981e-27	2.74846e-17	3.19943e-21	5.17532e-26	1.3528e-15	8.56613e-23	8.37787e-07	4.74067e-24	2.62495e-23	2.95109e-25	1.19472e-19	2.29378e-21	3.85696e-23	6.27703e-16	7.1617e-21	0.000580936	0.310336	0.0402921	0.0174528	0.062481	0.00309693	1.40828e-08	0.438163
WF_4_post_I_Trefoil	1.08438e-06	1.30403e-14	0.224261	0.0671666	0.0467061	2.42824e-06	0.00234107	1.22693e-45	5.06748e-38	1.2163e-45	2.11278e-25	2.095e-30	4.24952e-50	7.421e-27	0.0150099	3.18805e-38	1.35424e-108	9.63295e-116	1.62679e-80	0	4.49284e-32	2.07253e-70	2.08797e-81	0.224398	1.43049e-14	9.49515e-18	1.11172e-25	2.21303e-13	2.41991e-23	5.38188e-20	2.53427e-15	3.03062e-17	2.72214e-07	6.80316e-18	6.90627e-22	4.92465e-28	5.26284e-16	6.1575e-26	1.88419e-22	1.38546e-16	5.38839e-16	0.00205549	0.0671564	0.00657617	0.00128857	0.0151289	0.000320495	2.36708e-09	0.0156569
WF_4_post_I_Coma	0.00119034	9.25007e-08	0.396046	0.0104968	0.00121644	0.0169378	0.0397279	3.02571e-28	1.91699e-24	4.90912e-31	4.97269e-08	1.23182e-46	2.79769e-12	4.36914e-35	2.35342e-07	3.42224e-23	1.52386e-89	2.24761e-94	7.50835e-57	4.49284e-32	0	2.18693e-24	2.13147e-76	0.0561083	3.19357e-16	1.11505e-19	3.39007e-22	1.8117e-16	1.21759e-14	1.72654e-27	1.12224e-14	3.0354e-19	1.56113e-09	2.20432e-23	7.84307e-19	2.60956e-19	8.78415e-17	2.16277e-14	8.43324e-21	2.25673e-14	2.59324e-17	1.26496e-07	0.0942758	0.0260334	0.000148768	0.00298351	0.000259165	1.12802e-06	0.289241
WF_4_post_I_Tetrafoil	9.87419e-08	3.15867e-11	0.260042	0.0673809	0.0160125	0.000788625	1.8956e-08	6.97612e-52	1.45012e-39	1.60057e-68	6.92608e-28	3.57295e-26	3.34022e-77	2.35739e-22	2.23334e-07	6.88418e-31	8.76999e-72	5.70375e-61	5.22269e-94	2.07253e-70	2.18693e-24	0	3.25148e-42	0.0222786	1.15264e-30	1.14376e-34	1.58547e-42	1.10534e-27	2.78515e-42	2.2056e-28	1.02525e-27	3.48219e-34	4.48761e-15	9.2514e-32	8.89559e-32	3.91048e-30	1.69191e-28	2.26114e-32	7.17305e-19	3.73855e-26	3.33112e-30	8.85217e-11	0.806561	0.0578761	0.0521496	0.164513	0.0135423	8.56212e-07	0.588749
WF_4_post_I_2ndAstig	1.33337e-05	1.15946e-11	0.478593	0.00230853	0.0229825	0.000942973	0.0079981	1.25612e-35	4.36724e-29	2.71871e-42	7.9332e-16	2.27922e-30	1.31741e-24	3.47732e-52	0.0204705	5.49754e-31	7.45756e-120	8.51856e-129	9.95924e-87	2.08797e-81	2.13147e-76	3.25148e-42	0	0.167739	1.71613e-17	4.62846e-22	2.90043e-27	6.98479e-18	2.81074e-20	4.4941e-29	1.3119e-17	2.24303e-22	2.20281e-09	5.9713e-24	8.47539e-25	2.34696e-29	1.38346e-19	2.54788e-23	4.97781e-29	4.76527e-19	7.52597e-20	1.89583e-06	0.143736	0.0431123	0.000591371	0.0126404	0.00045414	5.28225e-08	0.209172
WF_4_post_I_Spherical	0.0270821	0.0148516	0.00451493	0.406376	0.0275023	0.00208016	0.620033	0.847754	0.336125	0.0308583	0.876581	0.0248995	0.158325	0.228645	0.0269967	0.00124253	0.0311393	0.0872835	0.0119974	0.224398	0.0561083	0.0222786	0.167739	0	1.14896e-17	1.67905e-32	3.47461e-18	1.99941e-37	1.16634e-18	3.15913e-13	8.33249e-36	2.81324e-27	1.4073e-46	4.174e-22	8.69535e-25	1.89541e-12	8.40346e-32	2.47756e-14	1.13224e-07	7.71124e-32	5.43793e-28	1.12525e-66	0.339677	0.0941615	0.110803	0.0701964	0.059185	0.00803724	0.906872
WF_6_post_O_Astigmatism	6.31994e-09	0.000261628	0.65277	0.279002	0.0470172	0.657007	1.50017e-21	8.88128e-15	5.66919e-10	5.0303e-33	1.75346e-06	1.77372e-09	8.21407e-15	1.49577e-14	8.01654e-21	2.80211e-08	3.78787e-20	1.00588e-19	3.15351e-20	1.43049e-14	3.19357e-16	1.15264e-30	1.71613e-17	1.14896e-17	0	9.22973e-114	9.44657e-74	1.92929e-110	9.87785e-71	3.67854e-47	1.20293e-99	7.72665e-128	6.86829e-52	7.49383e-128	2.08427e-95	9.71668e-61	5.58015e-104	6.03136e-70	2.25351e-35	2.21558e-96	7.72259e-119	2.91936e-39	0.483015	0.456089	0.211837	0.73437	0.232931	0.00732167	0.354461
WF_6_post_O_TotalHOA	0.0119952	0.00812437	0.111403	0.170434	0.00777257	0.9033	1.49553e-06	3.2576e-15	9.43504e-10	2.16875e-39	1.84346e-06	3.1974e-09	5.10536e-17	2.24425e-19	7.1241e-17	7.17198e-06	1.44039e-23	2.41673e-24	1.71691e-21	9.49515e-18	1.11505e-19	1.14376e-34	4.62846e-22	1.67905e-32	9.22973e-114	0	1.62874e-127	2.01975e-232	5.51923e-97	9.04124e-91	1.18532e-173	1.39793e-174	2.3615e-76	9.10382e-171	1.21843e-179	4.4825e-98	3.28342e-195	2.78801e-100	2.96798e-59	1.81826e-165	1.91547e-171	1.30365e-61	0.410705	0.760573	0.219147	0.811065	0.426423	0.11263	0.724163
WF_6_post_O_Third	0.000113928	2.83664e-06	0.100064	0.0112204	0.0201496	0.208647	1.73153e-08	1.90315e-29	1.08277e-21	1.4054e-49	6.34553e-17	3.1152e-15	4.57466e-24	1.73002e-27	5.01802e-13	5.55311e-09	7.51017e-30	2.43612e-31	9.19981e-27	1.11172e-25	3.39007e-22	1.58547e-42	2.90043e-27	3.47461e-18	9.44657e-74	1.62874e-127	0	4.06994e-86	6.17777e-175	8.94061e-117	5.59899e-88	9.16051e-85	1.93399e-40	7.2275e-87	3.17231e-103	1.84478e-111	1.38144e-83	2.67107e-114	3.73371e-64	2.8501e-87	1.32947e-80	1.0952e-31	0.365922	0.103341	0.0077	0.135372	0.0346529	0.000958376	0.450024
WF_6_post_O_Fourth	0.0692615	0.0878292	0.114894	0.389987	0.00764526	0.736916	4.09531e-05	1.76256e-09	1.67553e-05	9.12209e-31	0.00225234	4.46123e-06	1.64617e-12	1.65506e-14	1.72218e-17	0.000210419	9.25417e-19	3.23719e-19	2.74846e-17	2.21303e-13	1.8117e-16	1.10534e-27	6.98479e-18	1.99941e-37	1.92929e-110	2.01975e-232	4.06994e-86	0	4.51909e-69	8.6223e-69	8.01888e-175	2.11424e-187	9.00846e-86	9.28983e-175	5.45224e-166	4.07976e-79	1.13367e-244	1.21828e-80	5.54458e-51	1.78322e-164	1.38072e-196	1.24229e-71	0.422503	0.834853	0.532312	0.793022	0.799606	0.389378	0.829338
WF_6_post_O_Trefoil	1.55619e-06	4.5027e-06	0.101132	0.0460398	0.0320689	0.277958	1.98755e-12	1.64705e-24	7.7074e-18	3.35733e-45	5.71944e-17	9.63706e-10	3.73835e-24	1.72262e-22	4.5299e-16	4.21544e-10	6.10415e-23	2.41339e-24	3.19943e-21	2.41991e-23	1.21759e-14	2.78515e-42	2.81074e-20	1.16634e-18	9.87785e-71	5.51923e-97	6.17777e-175	4.51909e-69	0	1.34975e-62	4.11967e-77	7.76856e-68	7.88104e-38	2.90753e-69	7.98129e-74	2.85971e-76	2.1827e-63	6.25945e-101	8.20235e-37	1.22494e-71	4.85501e-62	4.9539e-31	0.351992	0.0713244	0.0024413	0.0938293	0.0295302	0.000707593	0.276138
WF_6_post_O_Coma	0.0367956	2.09046e-05	0.127238	0.000938689	0.00794664	0.121025	0.00265396	7.59289e-30	2.12008e-23	3.434e-37	2.50719e-15	1.4556e-19	8.42262e-17	1.46677e-27	8.8184e-06	6.0671e-05	2.73151e-29	9.11354e-30	5.17532e-26	5.38188e-20	1.72654e-27	2.2056e-28	4.4941e-29	3.15913e-13	3.67854e-47	9.04124e-91	8.94061e-117	8.6223e-69	1.34975e-62	0	7.29577e-60	2.38173e-70	2.73169e-28	1.32218e-69	6.48753e-90	1.12828e-100	8.56505e-73	5.29582e-69	5.6701e-107	1.88361e-65	1.32624e-71	1.62531e-21	0.496851	0.416824	0.148681	0.412771	0.133553	0.0201288	0.944453
WF_6_post_O_Tetrafoil	0.0491143	0.0660011	0.0462931	0.594559	0.025251	0.904927	5.18427e-05	1.63473e-08	5.88125e-05	3.09438e-30	0.00327032	1.81818e-05	3.27833e-14	1.26757e-13	2.5082e-16	0.000163377	3.31608e-18	7.43767e-20	1.3528e-15	2.53427e-15	1.12224e-14	1.02525e-27	1.3119e-17	8.33249e-36	1.20293e-99	1.18532e-173	5.59899e-88	8.01888e-175	4.11967e-77	7.29577e-60	0	2.90426e-126	1.01021e-76	1.20572e-136	1.02542e-138	1.39182e-78	3.0727e-155	1.32873e-88	1.46832e-44	2.9798e-236	2.38272e-127	2.19442e-68	0.28839	0.691279	0.185586	0.790291	0.416488	0.173573	0.661302
WF_6_post_O_2ndAstig	0.00013808	0.00123416	0.211816	0.135469	0.00603365	0.45349	5.34119e-09	7.43317e-15	1.53297e-09	5.23277e-38	7.20428e-06	1.04691e-09	1.94179e-16	2.75651e-20	1.88905e-15	9.3062e-07	1.022e-23	1.84697e-23	8.56613e-23	3.03062e-17	3.0354e-19	3.48219e-34	2.24303e-22	2.81324e-27	7.72665e-128	1.39793e-174	9.16051e-85	2.11424e-187	7.76856e-68	2.38173e-70	2.90426e-126	0	3.51803e-60	1.23355e-189	2.0887e-138	1.52694e-75	7.25955e-165	7.1732e-78	1.20108e-49	4.22361e-119	1.2542e-268	1.884e-50	0.579655	0.985918	0.690426	0.854285	0.545503	0.0850807	0.783098
WF_6_post_O_Spherical	0.313168	0.164621	0.319141	0.546801	0.0297275	0.0124801	0.0148025	0.00213771	0.0628385	3.55055e-15	0.701361	0.000387533	0.000105757	1.11059e-06	1.25091e-19	0.238894	4.90408e-09	1.93381e-10	8.37787e-07	2.72214e-07	1.56113e-09	4.48761e-15	2.20281e-09	1.4073e-46	6.86829e-52	2.3615e-76	1.93399e-40	9.00846e-86	7.88104e-38	2.73169e-28	1.01021e-76	3.51803e-60	0	2.92009e-64	1.62786e-64	2.93103e-38	1.23826e-74	6.18291e-42	1.93985e-23	1.23854e-77	1.24289e-60	6.35004e-127	0.529935	0.255773	0.9247	0.299542	0.412486	0.351171	0.682216
WF_6_post_I_Astigmatism	0.00655211	0.00610576	0.291304	0.298475	0.0225108	0.624861	1.18489e-05	1.86504e-12	9.49449e-08	5.28634e-36	0.000233355	4.0255e-09	7.28101e-13	7.7673e-16	9.6884e-24	4.23253e-07	2.18435e-26	4.80796e-27	4.74067e-24	6.80316e-18	2.20432e-23	9.2514e-32	5.9713e-24	4.174e-22	7.49383e-128	9.10382e-171	7.2275e-87	9.28983e-175	2.90753e-69	1.32218e-69	1.20572e-136	1.23355e-189	2.92009e-64	0	1.29978e-148	3.87977e-83	1.00732e-165	4.83428e-84	3.21154e-54	4.32205e-136	1.26079e-195	1.37791e-48	0.283575	0.902357	0.365343	0.967132	0.505426	0.101634	0.693122
WF_6_post_I_TotalHOA	0.0199888	0.00687358	0.119856	0.164317	0.0124175	0.671712	4.68401e-05	2.1521e-12	9.77353e-08	3.49647e-34	7.34474e-05	4.94495e-08	7.83447e-15	2.14393e-16	6.06397e-17	0.00010795	4.14638e-26	6.79224e-27	2.62495e-23	6.90627e-22	7.84307e-19	8.89559e-32	8.47539e-25	8.69535e-25	2.08427e-95	1.21843e-179	3.17231e-103	5.45224e-166	7.98129e-74	6.48753e-90	1.02542e-138	2.0887e-138	1.62786e-64	1.29978e-148	0	2.37289e-146	7.37393e-221	1.16823e-126	1.08159e-91	1.52667e-174	4.68368e-163	9.93979e-44	0.434296	0.955659	0.41048	0.922119	0.544705	0.164244	0.767052
WF_6_post_I_Third	0.0017469	8.44349e-05	0.148337	0.0221324	0.0539644	0.179285	3.87621e-05	2.48513e-15	1.97264e-10	4.44488e-36	5.57622e-07	7.82486e-10	2.37936e-15	1.99512e-20	1.54383e-14	0.000185683	1.33557e-29	4.6783e-31	2.95109e-25	4.92465e-28	2.60956e-19	3.91048e-30	2.34696e-29	1.89541e-12	9.71668e-61	4.4825e-98	1.84478e-111	4.07976e-79	2.85971e-76	1.12828e-100	1.39182e-78	1.52694e-75	2.93103e-38	3.87977e-83	2.37289e-146	0	7.16054e-95	2.78793e-182	2.50311e-136	1.00375e-98	4.65959e-84	2.1648e-21	0.286316	0.417005	0.0857427	0.470166	0.136934	0.0121584	0.571684
WF_6_post_I_Fourth	0.0738827	0.0548219	0.108409	0.416838	0.0093299	0.913277	0.000156349	9.76815e-10	1.03265e-05	1.06379e-29	0.00167685	2.67702e-06	7.06623e-13	2.79811e-13	6.72876e-17	0.000286459	3.87331e-21	2.006e-21	1.19472e-19	5.26284e-16	8.78415e-17	1.69191e-28	1.38346e-19	8.40346e-32	5.58015e-104	3.28342e-195	1.38144e-83	1.13367e-244	2.1827e-63	8.56505e-73	3.0727e-155	7.25955e-165	1.23826e-74	1.00732e-165	7.37393e-221	7.16054e-95	0	6.69347e-89	4.60456e-65	1.14899e-172	6.15475e-200	2.18895e-57	0.475748	0.727194	0.622082	0.711259	0.811604	0.413605	0.816306
WF_6_post_I_Trefoil	8.50043e-06	3.32778e-05	0.124608	0.0390212	0.0917918	0.16681	1.41791e-08	3.61888e-12	1.706e-07	6.39446e-40	4.34159e-05	2.17497e-07	1.87575e-17	2.40391e-20	1.31203e-19	9.7045e-05	1.39406e-24	3.88043e-26	2.29378e-21	6.1575e-26	2.16277e-14	2.26114e-32	2.54788e-23	2.47756e-14	6.03136e-70	2.78801e-100	2.67107e-114	1.21828e-80	6.25945e-101	5.29582e-69	1.32873e-88	7.1732e-78	6.18291e-42	4.83428e-84	1.16823e-126	2.78793e-182	6.69347e-89	0	3.48243e-76	1.15295e-103	7.94188e-82	3.67392e-24	0.271645	0.305567	0.0573191	0.384797	0.0987094	0.00632305	0.431529
WF_6_post_I_Coma	0.133419	0.000452919	0.221193	0.0124803	0.0210703	0.121825	0.0733895	3.16816e-15	6.79978e-12	1.09179e-21	2.31726e-08	5.98365e-10	1.24699e-08	8.51455e-16	6.60888e-07	0.0143247	5.33072e-27	1.59804e-27	3.85696e-23	1.88419e-22	8.43324e-21	7.17305e-19	4.97781e-29	1.13224e-07	2.25351e-35	2.96798e-59	3.73371e-64	5.54458e-51	8.20235e-37	5.6701e-107	1.46832e-44	1.20108e-49	1.93985e-23	3.21154e-54	1.08159e-91	2.50311e-136	4.60456e-65	3.48243e-76	0	1.20978e-58	3.97289e-58	1.73733e-12	0.388634	0.861557	0.39996	0.850436	0.348691	0.094869	0.982793
WF_6_post_I_Tetrafoil	0.0572405	0.0661906	0.0712782	0.475899	0.0317725	0.966574	8.34101e-05	3.38603e-08	8.42691e-05	1.18615e-28	0.00544737	1.38027e-05	1.56428e-12	5.03151e-13	4.44129e-17	0.00226261	1.01607e-18	1.92532e-20	6.27703e-16	1.38546e-16	2.25673e-14	3.73855e-26	4.76527e-19	7.71124e-32	2.21558e-96	1.81826e-165	2.8501e-87	1.78322e-164	1.22494e-71	1.88361e-65	2.9798e-236	4.22361e-119	1.23854e-77	4.32205e-136	1.52667e-174	1.00375e-98	1.14899e-172	1.15295e-103	1.20978e-58	0	4.14604e-129	6.32899e-58	0.257472	0.870852	0.215444	0.896118	0.453402	0.277426	0.710557
WF_6_post_I_2ndAstig	0.00199585	0.00662608	0.167894	0.217877	0.0110884	0.653516	8.53605e-07	3.20336e-12	1.51599e-07	1.93855e-33	0.000101346	8.68336e-08	2.98338e-14	3.77342e-16	3.35556e-16	2.85034e-05	9.12488e-22	1.65547e-21	7.1617e-21	5.38839e-16	2.59324e-17	3.33112e-30	7.52597e-20	5.43793e-28	7.72259e-119	1.91547e-171	1.32947e-80	1.38072e-196	4.85501e-62	1.32624e-71	2.38272e-127	1.2542e-268	1.24289e-60	1.26079e-195	4.68368e-163	4.65959e-84	6.15475e-200	7.94188e-82	3.97289e-58	4.14604e-129	0	1.12519e-47	0.540578	0.796791	0.816596	0.711616	0.721743	0.217377	0.781093
WF_6_post_I_Spherical	0.0547432	0.0289921	0.0749121	0.25175	0.00390019	0.0018024	0.187846	0.0215355	0.196041	8.31987e-10	0.831523	0.00817724	0.00106364	7.72296e-06	1.49995e-09	0.168232	3.17277e-05	3.0065e-06	0.000580936	0.00205549	1.26496e-07	8.85217e-11	1.89583e-06	1.12525e-66	2.91936e-39	1.30365e-61	1.0952e-31	1.24229e-71	4.9539e-31	1.62531e-21	2.19442e-68	1.884e-50	6.35004e-127	1.37791e-48	9.93979e-44	2.1648e-21	2.18895e-57	3.67392e-24	1.73733e-12	6.32899e-58	1.12519e-47	0	0.992788	0.26017	0.786988	0.244504	0.277375	0.197197	0.835837
C_6.3_post	0.0108443	0.00013096	0.0346044	0.303202	0.804255	2.80161e-05	0.130801	0.507492	0.704173	0.342835	0.775525	0.248703	0.459447	0.285455	0.0444514	0.602231	0.140421	0.0638975	0.310336	0.0671564	0.0942758	0.806561	0.143736	0.339677	0.483015	0.410705	0.365922	0.422503	0.351992	0.496851	0.28839	0.579655	0.529935	0.283575	0.434296	0.286316	0.475748	0.271645	0.388634	0.257472	0.540578	0.992788	0	5.15324e-62	3.60526e-43	2.54919e-46	1.56171e-38	1.78416e-19	4.12095e-32
C_4.0_post	4.85639e-09	7.78341e-13	0.437595	0.0073775	0.637398	1.3169e-07	0.131023	0.000990137	0.00311162	0.00354705	0.013983	0.00048761	0.0312973	0.00288882	0.414738	0.0248153	0.0135434	0.00629701	0.0402921	0.00657617	0.0260334	0.0578761	0.0431123	0.0941615	0.456089	0.760573	0.103341	0.834853	0.0713244	0.416824	0.691279	0.985918	0.255773	0.902357	0.955659	0.417005	0.727194	0.305567	0.861557	0.870852	0.796791	0.26017	5.15324e-62	0	1.36455e-62	6.96626e-67	2.12448e-67	1.61306e-44	1.07921e-36
C_2.5_post	9.61472e-06	9.40393e-07	0.309356	0.0195895	0.864809	0.00623095	0.0577621	0.000589243	0.0024498	0.000443503	0.00525774	0.000736487	0.130046	2.25019e-05	0.0267333	0.0171451	0.000682672	0.000113547	0.0174528	0.00128857	0.000148768	0.0521496	0.000591371	0.110803	0.211837	0.219147	0.0077	0.532312	0.0024413	0.148681	0.185586	0.690426	0.9247	0.365343	0.41048	0.0857427	0.622082	0.0573191	0.39996	0.215444	0.816596	0.786988	3.60526e-43	1.36455e-62	0	4.74936e-126	1.73755e-65	2.05294e-31	3.76707e-43
C_1.6_post	6.98575e-08	1.95241e-09	0.202036	0.00417058	0.936144	8.24478e-05	0.097592	0.000796333	0.00324849	0.00167927	0.00957221	0.00127878	0.103062	3.22837e-05	0.227842	0.202478	0.00904444	0.00300724	0.062481	0.0151289	0.00298351	0.164513	0.0126404	0.0701964	0.73437	0.811065	0.135372	0.793022	0.0938293	0.412771	0.790291	0.854285	0.299542	0.967132	0.922119	0.470166	0.711259	0.384797	0.850436	0.896118	0.711616	0.244504	2.54919e-46	6.96626e-67	4.74936e-126	0	3.30837e-110	4.73363e-40	1.94898e-57
C_1.0_post	8.20981e-12	1.17517e-14	0.16758	0.00551302	0.998716	6.09734e-08	0.0133244	5.42523e-06	5.39003e-05	4.57081e-05	0.0012158	3.83546e-06	0.00821773	3.5559e-07	0.227509	0.0640615	0.000347508	7.89848e-05	0.00309693	0.000320495	0.000259165	0.0135423	0.00045414	0.059185	0.232931	0.426423	0.0346529	0.799606	0.0295302	0.133553	0.416488	0.545503	0.412486	0.505426	0.544705	0.136934	0.811604	0.0987094	0.348691	0.453402	0.721743	0.277375	1.56171e-38	2.12448e-67	1.73755e-65	3.30837e-110	0	1.18331e-61	4.80119e-47
C_0.7_post	4.50249e-15	6.47621e-21	0.717689	0.000603633	0.957753	9.82427e-13	4.16081e-05	4.07074e-11	8.70842e-10	3.53975e-08	2.97771e-07	3.67622e-09	6.13561e-06	2.9855e-09	0.228204	7.03342e-07	1.54115e-09	8.12029e-10	1.40828e-08	2.36708e-09	1.12802e-06	8.56212e-07	5.28225e-08	0.00803724	0.00732167	0.11263	0.000958376	0.389378	0.000707593	0.0201288	0.173573	0.0850807	0.351171	0.101634	0.164244	0.0121584	0.413605	0.00632305	0.094869	0.277426	0.217377	0.197197	1.78416e-19	1.61306e-44	2.05294e-31	4.73363e-40	1.18331e-61	0	1.34033e-21
G_6.3_post	0.000926038	0.000434247	0.911582	0.63109	0.831897	0.0184402	0.209086	0.185319	0.283862	0.244493	0.323687	0.108564	0.469289	0.0507963	0.947494	0.483595	0.115393	0.0586539	0.438163	0.0156569	0.289241	0.588749	0.209172	0.906872	0.354461	0.724163	0.450024	0.829338	0.276138	0.944453	0.661302	0.783098	0.682216	0.693122	0.767052	0.571684	0.816306	0.431529	0.982793	0.710557	0.781093	0.835837	4.12095e-32	1.07921e-36	3.76707e-43	1.94898e-57	4.80119e-47	1.34033e-21	0
G_4.0_post	0.00868653	0.0150767	0.856528	0.816456	0.513746	0.0964714	0.142287	0.259338	0.404533	0.193476	0.392237	0.286135	0.514637	0.146236	0.396354	0.308322	0.264363	0.190735	0.519945	0.16093	0.306724	0.590137	0.348108	0.500563	0.344327	0.756969	0.418045	0.895244	0.27282	0.979287	0.74142	0.811697	0.764254	0.583626	0.804981	0.564153	0.877272	0.428751	0.983323	0.783342	0.833242	0.661601	8.0468e-31	5.44731e-37	1.35864e-51	2.81893e-61	3.78328e-43	5.11639e-20	5.14678e-76
G_2.5_post	0.00900654	0.00365535	0.691606	0.183358	0.989703	0.0132595	0.601253	0.139412	0.213259	0.287265	0.289935	0.0758794	0.441932	0.223218	0.715168	0.506576	0.324765	0.24941	0.646996	0.127731	0.56952	0.65785	0.702872	0.194639	0.504238	0.343469	0.689261	0.278738	0.847577	0.393349	0.292446	0.347702	0.274152	0.422884	0.321068	0.561423	0.27273	0.635436	0.410639	0.257341	0.314795	0.247484	3.04692e-30	3.99415e-38	1.07095e-42	2.40114e-71	5.65735e-56	8.18981e-23	3.55195e-85
G_1.6_post	7.18049e-06	1.0989e-07	0.772935	0.165322	0.953495	1.98579e-05	0.140344	0.000277629	0.00121579	0.00496666	0.00837838	0.000246713	0.010481	0.00732198	0.310582	0.0085184	0.00107964	0.000554351	0.0072206	0.000217172	0.0080688	0.0118417	0.0112507	0.243987	0.448191	0.791479	0.36095	0.951777	0.261536	0.861031	0.845216	0.748683	0.551625	0.744021	0.897298	0.677313	0.954466	0.59467	0.982392	0.970824	0.932342	0.697293	1.25966e-31	1.28237e-51	7.89318e-48	7.91179e-69	5.44549e-71	1.56845e-42	1.46726e-68
G_1.0_post	1.36411e-08	1.01755e-13	0.777913	0.0582352	0.994087	1.09873e-08	0.0457581	9.4071e-08	7.89637e-07	6.1092e-06	9.9187e-05	4.63756e-08	5.49344e-05	5.6426e-06	0.281606	1.82526e-05	3.37477e-08	3.7436e-09	8.58157e-06	3.22321e-09	3.86706e-06	3.17372e-05	9.96552e-06	0.859429	0.00737729	0.0329402	0.00139042	0.0914104	0.000743285	0.0568122	0.0420026	0.0314132	0.273776	0.0333816	0.0842898	0.0239283	0.133905	0.0113558	0.218506	0.141922	0.0718453	0.226656	1.70597e-23	1.01568e-44	2.07076e-36	4.07861e-43	3.98989e-51	8.92173e-64	9.82865e-46
G_0.7_post	1.75885e-07	2.72792e-13	0.39082	0.0116995	0.678595	1.34621e-08	0.0462043	5.52346e-07	9.32792e-07	0.00112479	4.58817e-05	1.5189e-06	0.0156363	4.89333e-05	0.416445	0.00092905	2.75947e-07	1.42406e-08	5.00007e-05	4.13876e-07	2.78119e-07	0.00866802	3.67447e-07	0.471221	0.00511893	0.0371667	0.00528247	0.0683056	0.0158895	0.0118046	0.0219254	0.0199776	0.589113	0.0201883	0.0249893	0.00376906	0.0573353	0.0103053	0.00466064	0.0477007	0.0301849	0.551876	1.10176e-18	6.61594e-28	5.08836e-19	2.48071e-24	5.41477e-31	4.79506e-53	8.45882e-23
General_Health_post	1.77041e-08	2.35445e-09	0.0286413	0.000217797	0.954531	0.0631658	0.774479	0.000124774	0.000584003	7.02647e-06	0.00622336	0.000786866	0.00028747	1.40532e-11	0.000161064	0.0666734	0.000288649	0.000398127	0.00601673	0.0156506	0.000143042	0.258566	0.00118485	0.34052	0.342153	0.587638	0.464178	0.296414	0.55208	0.424629	0.492964	0.86938	0.0213446	0.601012	0.395006	0.959832	0.241467	0.88289	0.683382	0.369796	0.699656	0.0594556	0.263986	0.00350602	0.066598	0.00229712	1.37032e-05	9.5686e-05	0.0497805
General_Vision_post	0.0155712	0.0320166	0.964856	0.287904	0.429034	0.529117	0.717373	0.0971145	0.0342798	0.526015	0.0030678	0.710677	0.833241	0.652183	0.749376	0.0629101	0.0949832	0.0898859	0.0972647	0.454661	0.0255061	0.174606	0.0545663	0.687664	0.266339	0.901845	0.533049	0.995685	0.293882	0.82325	0.782499	0.525795	0.242581	0.363973	0.922631	0.697468	0.986249	0.698409	0.639439	0.954047	0.616472	0.769718	0.537033	0.729876	0.637924	0.886023	0.712946	0.182626	0.997554
Peripheral_Vision_post	0.369439	0.0645905	0.74891	0.147709	0.360603	0.538241	0.95871	0.0164577	0.00148185	0.0733111	9.18058e-05	0.364972	0.835081	0.961498	0.000482168	0.0449687	0.332801	0.409328	0.396771	0.437317	0.324819	0.961329	0.288289	0.0571788	0.0576155	0.0175444	0.362752	0.00367235	0.545588	0.213892	0.00893149	0.018304	0.00299919	0.00780498	0.00406436	0.00688655	0.00289559	0.00607707	0.0158401	0.00286794	0.00683934	0.0236807	0.303812	0.803007	0.339895	0.507743	0.76441	0.300516	0.270776
Ocular_Pain_post	0.619365	0.281303	0.270948	0.880025	0.256422	0.812736	0.000437327	0.502836	0.50383	0.222606	0.867361	0.0336927	0.988164	0.712339	3.97776e-05	0.914528	0.938823	0.654208	0.590373	0.306641	0.935511	0.26623	0.933561	0.168229	0.00294939	0.00506276	0.00499642	0.00826982	0.00233251	0.0192619	0.0184013	0.010987	0.000182712	0.0175909	0.00916838	0.00291049	0.0209955	0.000452368	0.0223146	0.0102567	0.0236987	0.0105258	0.994121	0.141442	0.584048	0.160418	0.174672	0.162276	0.104131
Color_Vision_post	0.0032146	0.003822	0.876095	0.291783	0.170831	0.198818	0.0764615	0.000320042	0.000432258	0.00826119	1.59496e-06	0.483239	0.00831377	0.0281426	0.779288	0.374872	0.00225719	0.00378625	0.00689595	0.0055703	0.0123998	0.00859893	0.0168633	0.301227	2.77718e-05	0.00360584	0.000208552	0.011575	6.08404e-05	0.0032606	0.00658404	0.000511585	0.49688	0.000398806	0.0131294	0.00425714	0.0179251	0.00376194	0.0112951	0.0222777	0.000749615	0.657852	0.081235	0.243158	0.319498	0.21634	0.142319	0.0411405	0.122561
Role_Limitation_post	0.441892	0.0258996	0.333578	0.100282	0.103418	0.484057	0.0126137	0.314577	0.215545	0.918258	0.305608	0.140552	0.766296	0.482887	0.000469967	0.823738	0.698063	0.804002	0.457808	0.979031	0.818996	0.410089	0.752322	1.16334e-05	2.46933e-05	0.000183758	0.0104918	4.73336e-05	0.0144188	0.0163503	0.000119993	3.55908e-05	0.00173628	4.10555e-05	4.3873e-05	0.000816015	3.54649e-05	0.000962639	0.00187668	7.51713e-05	4.46209e-05	0.00217274	0.0519174	0.0162533	0.0187873	0.00188595	0.000978715	0.0519646	0.0453736
Mental_Health_post	0.130588	0.00126108	0.339953	0.0324071	0.580767	0.000244197	0.000861138	0.330409	0.190355	0.329331	0.137744	0.451677	0.464145	0.562115	0.129132	0.597855	0.556263	0.724508	0.49411	0.960942	0.520126	0.31946	0.652995	1.34439e-06	0.000143923	3.17665e-05	0.000590636	3.50877e-05	0.0004014	0.00684466	8.95615e-06	0.00176049	3.20428e-08	0.00272212	3.6205e-05	0.000273566	4.29273e-05	0.000147898	0.00300291	3.60139e-06	0.00208593	1.60756e-08	0.0073329	0.00404107	0.0452656	0.00208288	0.00230926	0.00308388	0.0700296
Social_Function_post	0.00169875	0.003104	0.597394	0.000786784	0.389124	0.74579	0.0236721	3.17976e-06	1.36044e-06	0.0153646	8.34364e-09	0.0865913	0.0348618	0.0067339	0.864629	0.000777608	0.00100375	0.000965436	0.00825808	0.00525352	0.00218363	0.0111431	0.000667536	0.0307833	1.26962e-05	0.000306498	5.3605e-07	0.00344216	7.00692e-08	5.54461e-05	0.00392127	0.000169868	0.0763234	0.000335641	0.00183624	0.000198699	0.00678985	0.000167287	0.000947973	0.00655865	0.000357343	0.160744	0.245132	0.694433	0.883045	0.85094	0.921871	0.273993	0.910755
Dependence_post	7.34983e-05	0.00230392	0.129571	0.121905	0.706073	0.781262	0.630834	0.30938	0.290472	0.135785	0.309414	0.389585	0.434967	0.0576575	0.836566	0.485033	0.14999	0.105883	0.392702	0.220782	0.164324	0.386182	0.405338	0.980464	0.504769	0.963707	0.839119	0.912229	0.363357	0.300682	0.817042	0.519487	0.894981	0.603317	0.866036	0.888465	0.880571	0.397607	0.37949	0.992584	0.585338	0.976994	0.00874117	0.0127271	0.0311465	0.00602015	0.00089022	0.00157181	0.00521787
Near_Vision_post	0.747207	0.650939	0.442108	0.0247522	0.373496	0.471779	0.929166	0.672277	0.486925	0.201626	0.0526249	0.0915216	0.570438	0.0112844	0.204541	0.118846	0.704819	0.981464	0.375379	0.48925	0.429672	0.49909	0.965483	0.281485	0.181353	0.708529	0.941657	0.545724	0.674527	0.838749	0.868368	0.216598	0.947986	0.281809	0.733081	0.84431	0.672199	0.777597	0.749009	0.980513	0.236284	0.598884	0.264825	0.756394	0.108154	0.225729	0.294378	0.744187	0.55739
Driving_General_post	0.000177743	0.0509716	0.490155	0.015325	0.437239	0.0582589	0.360208	0.304999	0.153386	0.221628	0.126227	0.537915	0.317748	0.959638	0.0130053	0.0767771	0.767886	0.474047	0.754677	0.26174	0.824106	0.206975	0.519027	0.00128958	0.0184723	0.000196925	0.00169042	0.00015954	0.00302425	0.00200908	0.000138815	0.00373881	1.2929e-05	0.00335244	0.000116197	0.000115088	0.000223345	8.77697e-05	0.000803977	8.4142e-05	0.00280217	0.000337858	0.813207	0.288559	0.62322	0.32507	0.217417	0.7189	0.61786
Distance_Vision_post	2.32666e-06	9.18962e-06	0.672566	0.00425531	0.672629	0.0997064	0.0366065	2.09829e-06	1.44486e-06	0.0231153	1.8456e-09	0.161954	0.00247495	0.0073616	0.0368979	2.35145e-06	0.00197594	0.00516622	0.00191619	0.00115915	0.108937	0.0955635	0.00179145	0.106999	0.126691	0.936145	0.124054	0.615558	0.0325792	0.601465	0.824023	0.615379	0.0611777	0.83986	0.756837	0.830753	0.548567	0.677551	0.919374	0.598935	0.843632	0.0778693	0.96101	0.487524	0.377842	0.514202	0.911425	0.101403	0.630722
25-item_post	1.39673e-06	3.66052e-07	0.249732	0.000922365	0.373803	0.0736167	0.695697	0.000165759	7.93535e-05	0.0960215	4.15427e-06	0.139992	0.0272254	0.00359039	0.000617063	0.00335461	0.00275899	0.00610233	0.00597735	0.0308957	0.0109932	0.282758	0.00909522	0.0572834	0.55084	0.170865	0.943662	0.0765112	0.841825	0.620599	0.135243	0.525392	0.000762515	0.41344	0.0877693	0.223687	0.0651819	0.243449	0.206279	0.0588149	0.415773	0.00571184	0.308359	0.0202663	0.388725	0.0485185	0.00657204	0.000763042	0.123399
Driving_Daytime_post	0.0050394	0.299254	0.278935	0.0484503	0.00972897	0.265874	0.000245259	0.025296	0.0317522	0.137855	0.0462483	0.187439	0.0370849	0.0746586	0.504768	0.000430177	0.0332551	0.0188561	0.0605293	0.00241543	0.275264	0.0226689	0.00277507	0.305157	0.00106814	0.0404382	0.022489	0.0638811	0.0110477	0.131357	0.0234082	0.0229699	0.600905	0.0667786	0.0433525	0.0435114	0.0716871	0.0259791	0.140301	0.0278963	0.055779	0.40027	0.885658	0.265607	0.693876	0.793781	0.301218	0.000430573	0.999875
Driving_Nighttime_post	0.000994805	0.00113594	0.562061	0.643652	0.0129786	0.0331078	0.510187	0.23688	0.247276	0.685106	0.409315	0.258109	0.463045	0.356207	0.179882	0.560994	0.819296	0.810752	0.424459	0.579355	0.915493	0.56232	0.542729	0.000135649	0.020359	0.000831312	0.00870029	0.000306006	0.0158743	0.00456143	0.000266437	0.00144717	0.00428556	0.0028017	0.000306535	0.000395036	0.000382874	0.000813895	0.000331216	0.000192754	0.00104866	0.00140472	0.714295	0.82271	0.471649	0.97343	0.652489	0.802274	0.810302
Driving_Adverse_Conditions_post	0.0104499	0.0375476	0.578862	0.051761	0.0161262	0.189854	0.174809	0.163727	0.108553	0.410929	0.00131291	0.155614	0.822413	0.741861	0.00359634	0.709893	0.710923	0.291317	0.946602	0.278776	0.763678	0.152179	0.184549	0.00526195	0.0159383	0.00444262	0.0168635	0.00406672	0.026952	0.025186	0.000501958	0.0225248	0.000907681	0.0102403	0.00235043	0.00144758	0.00498457	0.00066439	0.014571	0.000255653	0.0309329	0.00101669	0.545469	0.650835	0.853603	0.678597	0.316371	0.975309	0.828939
Spectacle Dependence_Distance_post	0.177778	0.801108	0.197365	0.768365	0.926954	0.993053	0.002858	0.806205	0.969814	0.472079	0.743381	0.775385	0.51898	0.188296	0.640524	0.244452	0.327031	0.184393	0.654196	0.198476	0.465012	0.888941	0.867958	0.348411	0.178479	0.594429	0.976262	0.523	0.916634	0.890624	0.771064	0.483653	0.455077	0.798167	0.514863	0.95418	0.395283	0.921595	0.944579	0.582472	0.506254	0.366679	0.00762537	0.235103	0.0414586	0.0320252	0.155937	0.229877	0.0115689
Spectacle Dependence_Intermediate_post	0.642841	0.41148	0.000419108	0.473191	0.393718	0.409542	0.0645126	0.152403	0.17978	0.283513	0.338674	0.102754	0.247114	0.870979	0.383256	0.00048171	0.0109216	0.0125755	0.0231658	0.0139551	0.0823934	0.0500555	0.40418	0.223648	0.46543	0.839278	0.898924	0.821534	0.871271	0.964641	0.802032	0.96173	0.337372	0.987554	0.797362	0.883125	0.747148	0.929739	0.959274	0.561896	0.969983	0.366626	0.0020463	0.00419442	0.0133972	0.00492042	0.0044819	0.00428974	0.047477
Spectacle Dependence_Near_post	0.177011	0.267056	0.00167448	0.201453	0.103891	0.049998	0.382126	0.410371	0.342252	0.416309	0.848096	0.0556727	0.89692	0.0870136	0.858775	0.158601	0.102941	0.05345	0.586542	0.100608	0.061152	0.653413	0.412039	0.730116	0.534043	0.389869	0.209998	0.510882	0.353213	0.0733326	0.357655	0.232403	0.496125	0.250268	0.322442	0.106923	0.509625	0.138399	0.0623847	0.34055	0.239334	0.315549	0.0170285	0.0192748	0.017746	0.0089754	0.0277523	0.0379362	0.0174521
[truncated: 24 more columns]

## Sheet: Supplemetal Table 3(c)
Supplemental Table 3(c) Sample sizes for calculatiing correlation coefficients for ZCB00
	UDVA_post	CDVA_post	UIVA_post	CIVA_post	UNVA_post	CNVA_post	WF_4_post_O_Astigmatism	WF_4_post_O_TotalHOA	WF_4_post_O_Third	WF_4_post_O_Fourth	WF_4_post_O_Trefoil	WF_4_post_O_Coma	WF_4_post_O_Tetrafoil	WF_4_post_O_2ndAstig	WF_4_post_O_Spherical	WF_4_post_I_Astigmatism	WF_4_post_I_TotalHOA	WF_4_post_I_Third	WF_4_post_I_Fourth	WF_4_post_I_Trefoil	WF_4_post_I_Coma	WF_4_post_I_Tetrafoil	WF_4_post_I_2ndAstig	WF_4_post_I_Spherical	WF_6_post_O_Astigmatism	WF_6_post_O_TotalHOA	WF_6_post_O_Third	WF_6_post_O_Fourth	WF_6_post_O_Trefoil	WF_6_post_O_Coma	WF_6_post_O_Tetrafoil	WF_6_post_O_2ndAstig	WF_6_post_O_Spherical	WF_6_post_I_Astigmatism	WF_6_post_I_TotalHOA	WF_6_post_I_Third	WF_6_post_I_Fourth	WF_6_post_I_Trefoil	WF_6_post_I_Coma	WF_6_post_I_Tetrafoil	WF_6_post_I_2ndAstig	WF_6_post_I_Spherical	C_6.3_post	C_4.0_post	C_2.5_post	C_1.6_post	C_1.0_post	C_0.7_post	G_6.3_post
UDVA_post	296	296	98	98	291	291	296	296	296	296	296	296	296	296	296	296	296	296	296	296	296	296	296	296	296	296	296	296	296	296	296	296	296	296	296	296	296	296	296	296	296	296	296	296	296	296	296	296	295
CDVA_post	296	296	98	98	291	291	296	296	296	296	296	296	296	296	296	296	296	296	296	296	296	296	296	296	296	296	296	296	296	296	296	296	296	296	296	296	296	296	296	296	296	296	296	296	296	296	296	296	295
UIVA_post	98	98	98	98	96	96	98	98	98	98	98	98	98	98	98	98	98	98	98	98	98	98	98	98	98	98	98	98	98	98	98	98	98	98	98	98	98	98	98	98	98	98	98	98	98	98	98	98	98
CIVA_post	98	98	98	98	96	96	98	98	98	98	98	98	98	98	98	98	98	98	98	98	98	98	98	98	98	98	98	98	98	98	98	98	98	98	98	98	98	98	98	98	98	98	98	98	98	98	98	98	98
UNVA_post	291	291	96	96	291	291	291	291	291	291	291	291	291	291	291	291	291	291	291	291	291	291	291	291	291	291	291	291	291	291	291	291	291	291	291	291	291	291	291	291	291	291	291	291	291	291	291	291	290
CNVA_post	291	291	96	96	291	291	291	291	291	291	291	291	291	291	291	291	291	291	291	291	291	291	291	291	291	291	291	291	291	291	291	291	291	291	291	291	291	291	291	291	291	291	291	291	291	291	291	291	290
WF_4_post_O_Astigmatism	296	296	98	98	291	291	296	296	296	296	296	296	296	296	296	296	296	296	296	296	296	296	296	296	296	296	296	296	296	296	296	296	296	296	296	296	296	296	296	296	296	296	296	296	296	296	296	296	295
WF_4_post_O_TotalHOA	296	296	98	98	291	291	296	296	296	296	296	296	296	296	296	296	296	296	296	296	296	296	296	296	296	296	296	296	296	296	296	296	296	296	296	296	296	296	296	296	296	296	296	296	296	296	296	296	295
WF_4_post_O_Third	296	296	98	98	291	291	296	296	296	296	296	296	296	296	296	296	296	296	296	296	296	296	296	296	296	296	296	296	296	296	296	296	296	296	296	296	296	296	296	296	296	296	296	296	296	296	296	296	295
WF_4_post_O_Fourth	296	296	98	98	291	291	296	296	296	296	296	296	296	296	296	296	296	296	296	296	296	296	296	296	296	296	296	296	296	296	296	296	296	296	296	296	296	296	296	296	296	296	296	296	296	296	296	296	295
WF_4_post_O_Trefoil	296	296	98	98	291	291	296	296	296	296	296	296	296	296	296	296	296	296	296	296	296	296	296	296	296	296	296	296	296	296	296	296	296	296	296	296	296	296	296	296	296	296	296	296	296	296	296	296	295
WF_4_post_O_Coma	296	296	98	98	291	291	296	296	296	296	296	296	296	296	296	296	296	296	296	296	296	296	296	296	296	296	296	296	296	296	296	296	296	296	296	296	296	296	296	296	296	296	296	296	296	296	296	296	295
WF_4_post_O_Tetrafoil	296	296	98	98	291	291	296	296	296	296	296	296	296	296	296	296	296	296	296	296	296	296	296	296	296	296	296	296	296	296	296	296	296	296	296	296	296	296	296	296	296	296	296	296	296	296	296	296	295
WF_4_post_O_2ndAstig	296	296	98	98	291	291	296	296	296	296	296	296	296	296	296	296	296	296	296	296	296	296	296	296	296	296	296	296	296	296	296	296	296	296	296	296	296	296	296	296	296	296	296	296	296	296	296	296	295
WF_4_post_O_Spherical	296	296	98	98	291	291	296	296	296	296	296	296	296	296	296	296	296	296	296	296	296	296	296	296	296	296	296	296	296	296	296	296	296	296	296	296	296	296	296	296	296	296	296	296	296	296	296	296	295
WF_4_post_I_Astigmatism	296	296	98	98	291	291	296	296	296	296	296	296	296	296	296	296	296	296	296	296	296	296	296	296	296	296	296	296	296	296	296	296	296	296	296	296	296	296	296	296	296	296	296	296	296	296	296	296	295
WF_4_post_I_TotalHOA	296	296	98	98	291	291	296	296	296	296	296	296	296	296	296	296	296	296	296	296	296	296	296	296	296	296	296	296	296	296	296	296	296	296	296	296	296	296	296	296	296	296	296	296	296	296	296	296	295
WF_4_post_I_Third	296	296	98	98	291	291	296	296	296	296	296	296	296	296	296	296	296	296	296	296	296	296	296	296	296	296	296	296	296	296	296	296	296	296	296	296	296	296	296	296	296	296	296	296	296	296	296	296	295
WF_4_post_I_Fourth	296	296	98	98	291	291	296	296	296	296	296	296	296	296	296	296	296	296	296	296	296	296	296	296	296	296	296	296	296	296	296	296	296	296	296	296	296	296	296	296	296	296	296	296	296	296	296	296	295
WF_4_post_I_Trefoil	296	296	98	98	291	291	296	296	296	296	296	296	296	296	296	296	296	296	296	296	296	296	296	296	296	296	296	296	296	296	296	296	296	296	296	296	296	296	296	296	296	296	296	296	296	296	296	296	295
WF_4_post_I_Coma	296	296	98	98	291	291	296	296	296	296	296	296	296	296	296	296	296	296	296	296	296	296	296	296	296	296	296	296	296	296	296	296	296	296	296	296	296	296	296	296	296	296	296	296	296	296	296	296	295
WF_4_post_I_Tetrafoil	296	296	98	98	291	291	296	296	296	296	296	296	296	296	296	296	296	296	296	296	296	296	296	296	296	296	296	296	296	296	296	296	296	296	296	296	296	296	296	296	296	296	296	296	296	296	296	296	295
WF_4_post_I_2ndAstig	296	296	98	98	291	291	296	296	296	296	296	296	296	296	296	296	296	296	296	296	296	296	296	296	296	296	296	296	296	296	296	296	296	296	296	296	296	296	296	296	296	296	296	296	296	296	296	296	295
WF_4_post_I_Spherical	296	296	98	98	291	291	296	296	296	296	296	296	296	296	296	296	296	296	296	296	296	296	296	296	296	296	296	296	296	296	296	296	296	296	296	296	296	296	296	296	296	296	296	296	296	296	296	296	295
WF_6_post_O_Astigmatism	296	296	98	98	291	291	296	296	296	296	296	296	296	296	296	296	296	296	296	296	296	296	296	296	296	296	296	296	296	296	296	296	296	296	296	296	296	296	296	296	296	296	296	296	296	296	296	296	295
WF_6_post_O_TotalHOA	296	296	98	98	291	291	296	296	296	296	296	296	296	296	296	296	296	296	296	296	296	296	296	296	296	296	296	296	296	296	296	296	296	296	296	296	296	296	296	296	296	296	296	296	296	296	296	296	295
WF_6_post_O_Third	296	296	98	98	291	291	296	296	296	296	296	296	296	296	296	296	296	296	296	296	296	296	296	296	296	296	296	296	296	296	296	296	296	296	296	296	296	296	296	296	296	296	296	296	296	296	296	296	295
WF_6_post_O_Fourth	296	296	98	98	291	291	296	296	296	296	296	296	296	296	296	296	296	296	296	296	296	296	296	296	296	296	296	296	296	296	296	296	296	296	296	296	296	296	296	296	296	296	296	296	296	296	296	296	295
WF_6_post_O_Trefoil	296	296	98	98	291	291	296	296	296	296	296	296	296	296	296	296	296	296	296	296	296	296	296	296	296	296	296	296	296	296	296	296	296	296	296	296	296	296	296	296	296	296	296	296	296	296	296	296	295
WF_6_post_O_Coma	296	296	98	98	291	291	296	296	296	296	296	296	296	296	296	296	296	296	296	296	296	296	296	296	296	296	296	296	296	296	296	296	296	296	296	296	296	296	296	296	296	296	296	296	296	296	296	296	295
WF_6_post_O_Tetrafoil	296	296	98	98	291	291	296	296	296	296	296	296	296	296	296	296	296	296	296	296	296	296	296	296	296	296	296	296	296	296	296	296	296	296	296	296	296	296	296	296	296	296	296	296	296	296	296	296	295
WF_6_post_O_2ndAstig	296	296	98	98	291	291	296	296	296	296	296	296	296	296	296	296	296	296	296	296	296	296	296	296	296	296	296	296	296	296	296	296	296	296	296	296	296	296	296	296	296	296	296	296	296	296	296	296	295
WF_6_post_O_Spherical	296	296	98	98	291	291	296	296	296	296	296	296	296	296	296	296	296	296	296	296	296	296	296	296	296	296	296	296	296	296	296	296	296	296	296	296	296	296	296	296	296	296	296	296	296	296	296	296	295
WF_6_post_I_Astigmatism	296	296	98	98	291	291	296	296	296	296	296	296	296	296	296	296	296	296	296	296	296	296	296	296	296	296	296	296	296	296	296	296	296	296	296	296	296	296	296	296	296	296	296	296	296	296	296	296	295
WF_6_post_I_TotalHOA	296	296	98	98	291	291	296	296	296	296	296	296	296	296	296	296	296	296	296	296	296	296	296	296	296	296	296	296	296	296	296	296	296	296	296	296	296	296	296	296	296	296	296	296	296	296	296	296	295
WF_6_post_I_Third	296	296	98	98	291	291	296	296	296	296	296	296	296	296	296	296	296	296	296	296	296	296	296	296	296	296	296	296	296	296	296	296	296	296	296	296	296	296	296	296	296	296	296	296	296	296	296	296	295
WF_6_post_I_Fourth	296	296	98	98	291	291	296	296	296	296	296	296	296	296	296	296	296	296	296	296	296	296	296	296	296	296	296	296	296	296	296	296	296	296	296	296	296	296	296	296	296	296	296	296	296	296	296	296	295
WF_6_post_I_Trefoil	296	296	98	98	291	291	296	296	296	296	296	296	296	296	296	296	296	296	296	296	296	296	296	296	296	296	296	296	296	296	296	296	296	296	296	296	296	296	296	296	296	296	296	296	296	296	296	296	295
WF_6_post_I_Coma	296	296	98	98	291	291	296	296	296	296	296	296	296	296	296	296	296	296	296	296	296	296	296	296	296	296	296	296	296	296	296	296	296	296	296	296	296	296	296	296	296	296	296	296	296	296	296	296	295
WF_6_post_I_Tetrafoil	296	296	98	98	291	291	296	296	296	296	296	296	296	296	296	296	296	296	296	296	296	296	296	296	296	296	296	296	296	296	296	296	296	296	296	296	296	296	296	296	296	296	296	296	296	296	296	296	295
WF_6_post_I_2ndAstig	296	296	98	98	291	291	296	296	296	296	296	296	296	296	296	296	296	296	296	296	296	296	296	296	296	296	296	296	296	296	296	296	296	296	296	296	296	296	296	296	296	296	296	296	296	296	296	296	295
WF_6_post_I_Spherical	296	296	98	98	291	291	296	296	296	296	296	296	296	296	296	296	296	296	296	296	296	296	296	296	296	296	296	296	296	296	296	296	296	296	296	296	296	296	296	296	296	296	296	296	296	296	296	296	295
C_6.3_post	296	296	98	98	291	291	296	296	296	296	296	296	296	296	296	296	296	296	296	296	296	296	296	296	296	296	296	296	296	296	296	296	296	296	296	296	296	296	296	296	296	296	296	296	296	296	296	296	295
C_4.0_post	296	296	98	98	291	291	296	296	296	296	296	296	296	296	296	296	296	296	296	296	296	296	296	296	296	296	296	296	296	296	296	296	296	296	296	296	296	296	296	296	296	296	296	296	296	296	296	296	295
C_2.5_post	296	296	98	98	291	291	296	296	296	296	296	296	296	296	296	296	296	296	296	296	296	296	296	296	296	296	296	296	296	296	296	296	296	296	296	296	296	296	296	296	296	296	296	296	296	296	296	296	295
C_1.6_post	296	296	98	98	291	291	296	296	296	296	296	296	296	296	296	296	296	296	296	296	296	296	296	296	296	296	296	296	296	296	296	296	296	296	296	296	296	296	296	296	296	296	296	296	296	296	296	296	295
C_1.0_post	296	296	98	98	291	291	296	296	296	296	296	296	296	296	296	296	296	296	296	296	296	296	296	296	296	296	296	296	296	296	296	296	296	296	296	296	296	296	296	296	296	296	296	296	296	296	296	296	295
C_0.7_post	296	296	98	98	291	291	296	296	296	296	296	296	296	296	296	296	296	296	296	296	296	296	296	296	296	296	296	296	296	296	296	296	296	296	296	296	296	296	296	296	296	296	296	296	296	296	296	296	295
G_6.3_post	295	295	98	98	290	290	295	295	295	295	295	295	295	295	295	295	295	295	295	295	295	295	295	295	295	295	295	295	295	295	295	295	295	295	295	295	295	295	295	295	295	295	295	295	295	295	295	295	295
G_4.0_post	295	295	98	98	290	290	295	295	295	295	295	295	295	295	295	295	295	295	295	295	295	295	295	295	295	295	295	295	295	295	295	295	295	295	295	295	295	295	295	295	295	295	295	295	295	295	295	295	295
G_2.5_post	295	295	98	98	290	290	295	295	295	295	295	295	295	295	295	295	295	295	295	295	295	295	295	295	295	295	295	295	295	295	295	295	295	295	295	295	295	295	295	295	295	295	295	295	295	295	295	295	295
G_1.6_post	295	295	98	98	290	290	295	295	295	295	295	295	295	295	295	295	295	295	295	295	295	295	295	295	295	295	295	295	295	295	295	295	295	295	295	295	295	295	295	295	295	295	295	295	295	295	295	295	295
G_1.0_post	295	295	98	98	290	290	295	295	295	295	295	295	295	295	295	295	295	295	295	295	295	295	295	295	295	295	295	295	295	295	295	295	295	295	295	295	295	295	295	295	295	295	295	295	295	295	295	295	295
G_0.7_post	294	294	98	98	289	289	294	294	294	294	294	294	294	294	294	294	294	294	294	294	294	294	294	294	294	294	294	294	294	294	294	294	294	294	294	294	294	294	294	294	294	294	294	294	294	294	294	294	294
General_Health_post	172	172	60	60	168	168	172	172	172	172	172	172	172	172	172	172	172	172	172	172	172	172	172	172	172	172	172	172	172	172	172	172	172	172	172	172	172	172	172	172	172	172	172	172	172	172	172	172	171
General_Vision_post	172	172	60	60	168	168	172	172	172	172	172	172	172	172	172	172	172	172	172	172	172	172	172	172	172	172	172	172	172	172	172	172	172	172	172	172	172	172	172	172	172	172	172	172	172	172	172	172	171
Peripheral_Vision_post	170	170	60	60	166	166	170	170	170	170	170	170	170	170	170	170	170	170	170	170	170	170	170	170	170	170	170	170	170	170	170	170	170	170	170	170	170	170	170	170	170	170	170	170	170	170	170	170	169
Ocular_Pain_post	172	172	60	60	168	168	172	172	172	172	172	172	172	172	172	172	172	172	172	172	172	172	172	172	172	172	172	172	172	172	172	172	172	172	172	172	172	172	172	172	172	172	172	172	172	172	172	172	171
Color_Vision_post	170	170	58	58	166	166	170	170	170	170	170	170	170	170	170	170	170	170	170	170	170	170	170	170	170	170	170	170	170	170	170	170	170	170	170	170	170	170	170	170	170	170	170	170	170	170	170	170	169
Role_Limitation_post	172	172	60	60	168	168	172	172	172	172	172	172	172	172	172	172	172	172	172	172	172	172	172	172	172	172	172	172	172	172	172	172	172	172	172	172	172	172	172	172	172	172	172	172	172	172	172	172	171
Mental_Health_post	172	172	60	60	168	168	172	172	172	172	172	172	172	172	172	172	172	172	172	172	172	172	172	172	172	172	172	172	172	172	172	172	172	172	172	172	172	172	172	172	172	172	172	172	172	172	172	172	171
Social_Function_post	172	172	60	60	168	168	172	172	172	172	172	172	172	172	172	172	172	172	172	172	172	172	172	172	172	172	172	172	172	172	172	172	172	172	172	172	172	172	172	172	172	172	172	172	172	172	172	172	171
Dependence_post	172	172	60	60	168	168	172	172	172	172	172	172	172	172	172	172	172	172	172	172	172	172	172	172	172	172	172	172	172	172	172	172	172	172	172	172	172	172	172	172	172	172	172	172	172	172	172	172	171
Near_Vision_post	172	172	60	60	168	168	172	172	172	172	172	172	172	172	172	172	172	172	172	172	172	172	172	172	172	172	172	172	172	172	172	172	172	172	172	172	172	172	172	172	172	172	172	172	172	172	172	172	171
Driving_General_post	104	104	38	38	102	102	104	104	104	104	104	104	104	104	104	104	104	104	104	104	104	104	104	104	104	104	104	104	104	104	104	104	104	104	104	104	104	104	104	104	104	104	104	104	104	104	104	104	103
Distance_Vision_post	172	172	60	60	168	168	172	172	172	172	172	172	172	172	172	172	172	172	172	172	172	172	172	172	172	172	172	172	172	172	172	172	172	172	172	172	172	172	172	172	172	172	172	172	172	172	172	172	171
25-item_post	172	172	60	60	168	168	172	172	172	172	172	172	172	172	172	172	172	172	172	172	172	172	172	172	172	172	172	172	172	172	172	172	172	172	172	172	172	172	172	172	172	172	172	172	172	172	172	172	171
Driving_Daytime_post	100	100	38	38	98	98	100	100	100	100	100	100	100	100	100	100	100	100	100	100	100	100	100	100	100	100	100	100	100	100	100	100	100	100	100	100	100	100	100	100	100	100	100	100	100	100	100	100	99
Driving_Nighttime_post	92	92	34	34	90	90	92	92	92	92	92	92	92	92	92	92	92	92	92	92	92	92	92	92	92	92	92	92	92	92	92	92	92	92	92	92	92	92	92	92	92	92	92	92	92	92	92	92	91
Driving_Adverse_Conditions_post	94	94	34	34	92	92	94	94	94	94	94	94	94	94	94	94	94	94	94	94	94	94	94	94	94	94	94	94	94	94	94	94	94	94	94	94	94	94	94	94	94	94	94	94	94	94	94	94	93
Spectacle Dependence_Distance_post	166	166	62	62	162	162	166	166	166	166	166	166	166	166	166	166	166	166	166	166	166	166	166	166	166	166	166	166	166	166	166	166	166	166	166	166	166	166	166	166	166	166	166	166	166	166	166	166	165
Spectacle Dependence_Intermediate_post	166	166	62	62	162	162	166	166	166	166	166	166	166	166	166	166	166	166	166	166	166	166	166	166	166	166	166	166	166	166	166	166	166	166	166	166	166	166	166	166	166	166	166	166	166	166	166	166	165
Spectacle Dependence_Near_post	166	166	62	62	162	162	166	166	166	166	166	166	166	166	166	166	166	166	166	166	166	166	166	166	166	166	166	166	166	166	166	166	166	166	166	166	166	166	166	166	166	166	166	166	166	166	166	166	165
[truncated: 24 more columns]
