# Supplementary material for: Comparison of visual performance between monofocal and rotationally asymmetric refractive intraocular lenses
Source: PLoS One. 2025 May 15;20(5):e0323625. doi: 10.1371/journal.pone.0323625 (PMC12080830; doi:10.1371/journal.pone.0323625)
Supplement: S4 Table — Pearson’s correlation coefficients (a) and p values from the correlation analysis according to the t test (two-sided) (b) of all possible combinations of postoperative parameters following multiple regression adjustment with the explanatory variables in Table 1 in the rotationally asymmetric refractive IOL group. The sample size for calculating the correlation coefficients is represented in (c). (XLSX) [file pone.0323625.s004.xlsx]

## Sheet: Supplemetal Table 4(a) 
Supplemental Table 4(a) Correlation coefficients for LS313
	UDVA_post	CDVA_post	UIVA_post	CIVA_post	UNVA_post	CNVA_post	WF_4_post_O_Astigmatism	WF_4_post_O_TotalHOA	WF_4_post_O_Third	WF_4_post_O_Fourth	WF_4_post_O_Trefoil	WF_4_post_O_Coma	WF_4_post_O_Tetrafoil	WF_4_post_O_2ndAstig	WF_4_post_O_Spherical	WF_4_post_I_Astigmatism	WF_4_post_I_TotalHOA	WF_4_post_I_Third	WF_4_post_I_Fourth	WF_4_post_I_Trefoil	WF_4_post_I_Coma	WF_4_post_I_Tetrafoil	WF_4_post_I_2ndAstig	WF_4_post_I_Spherical	WF_6_post_O_Astigmatism	WF_6_post_O_TotalHOA	WF_6_post_O_Third	WF_6_post_O_Fourth	WF_6_post_O_Trefoil	WF_6_post_O_Coma	WF_6_post_O_Tetrafoil	WF_6_post_O_2ndAstig	WF_6_post_O_Spherical	WF_6_post_I_Astigmatism	WF_6_post_I_TotalHOA	WF_6_post_I_Third	WF_6_post_I_Fourth	WF_6_post_I_Trefoil	WF_6_post_I_Coma	WF_6_post_I_Tetrafoil	WF_6_post_I_2ndAstig	WF_6_post_I_Spherical	C_6.3_post	C_4.0_post	C_2.5_post	C_1.6_post	C_1.0_post	C_0.7_post	G_6.3_post
UDVA_post	1	0.714124	0.209753	0.486705	0.140891	0.318946	-0.628236	0.301701	0.290909	0.318981	0.204572	0.287179	0.252793	0.40405	-0.018057	-0.178934	0.247303	0.23017	0.283764	0.246026	0.160948	0.305989	0.180673	-0.00951948	-0.365403	0.241575	0.309535	0.201927	0.338626	0.21208	0.225333	0.267898	0.0597015	-0.238407	0.225896	0.245183	0.204618	0.273165	0.16356	0.214244	0.2494	0.0673786	0.135808	0.280934	0.245217	0.235112	0.31985	0.279999	0.318574
CDVA_post	0.714124	1	0.3335	0.676725	0.23966	0.380911	-0.292308	0.347378	0.343936	0.295699	0.26629	0.309358	0.234341	0.335732	-0.00479033	-0.0947248	0.278935	0.269335	0.322655	0.277108	0.180663	0.338137	0.249706	-0.0311751	-0.261204	0.221967	0.30189	0.180107	0.283537	0.288655	0.187099	0.227189	0.0536306	-0.230948	0.216719	0.24391	0.192781	0.222885	0.245674	0.188578	0.215114	0.0614215	0.205338	0.346784	0.295408	0.310542	0.392271	0.355476	0.361399
UIVA_post	0.209753	0.3335	1	0.303932	0.665838	0.158578	-0.107438	0.193366	0.187057	0.135218	0.0845563	0.226957	0.0128747	0.0551347	0.186072	0.0895112	0.0224031	0.0177729	0.0856267	-0.0358852	0.0879893	0.129418	0.00117793	0.0331407	-0.172025	0.155435	0.1862	0.130955	0.153124	0.173149	0.139272	0.12939	0.0976467	-0.172458	0.1616	0.146427	0.157387	0.123226	0.108942	0.160784	0.135006	0.0947779	0.0948377	0.25785	0.20062	0.153207	0.161877	0.19426	0.146975
CIVA_post	0.486705	0.676725	0.303932	1	0.226126	0.524922	-0.197813	0.240858	0.224851	0.239072	0.095642	0.269527	0.0947528	0.256143	0.0924242	0.0269115	0.210372	0.198333	0.204886	0.142533	0.243093	0.215666	0.152355	0.0615367	-0.301019	0.2958	0.320214	0.267367	0.27375	0.326633	0.271543	0.298038	0.163397	-0.302058	0.294209	0.30186	0.277594	0.274299	0.28729	0.278737	0.298317	0.149986	0.173703	0.185775	0.130773	0.191148	0.277172	0.277507	0.22739
UNVA_post	0.140891	0.23966	0.665838	0.226126	1	0.240252	0.0219068	-0.0909106	-0.0858298	-0.0632993	-0.0394938	-0.12233	-0.197614	-0.159122	0.205391	0.265818	-0.160755	-0.176596	-0.119957	-0.262755	-0.0561537	-0.119234	-0.195063	-0.00972901	-0.0547018	0.0284373	0.078704	0.0073491	0.101205	-0.0191674	0.00915953	-0.0378548	0.00875706	-0.0366476	0.016405	0.044566	0.00998451	0.0602357	-0.0514217	0.0244789	-0.0235141	-0.0469368	0.164171	0.223777	0.195983	0.131434	-0.00689717	-0.00525669	0.051865
CNVA_post	0.318946	0.380911	0.158578	0.524922	0.240252	1	-0.106856	0.0760115	0.107938	0.0034734	0.103953	0.0507051	-0.0313134	0.0349537	-0.0139437	0.025443	0.0647785	0.0601422	0.00268045	0.0354255	0.0992607	0.0406328	-0.00387899	-0.118695	-0.113342	0.072857	0.136265	0.0423332	0.158888	0.0905012	0.0780788	0.0709294	-0.053512	-0.092665	0.0608767	0.0904927	0.0441501	0.0987951	0.0699426	0.066731	0.0691937	-0.0361664	0.217461	0.21598	0.102613	0.200171	0.266281	0.249636	0.159079
WF_4_post_O_Astigmatism	-0.628236	-0.292308	-0.107438	-0.197813	0.0219068	-0.106856	1	-0.296117	-0.292393	-0.330509	-0.220946	-0.300711	-0.331976	-0.344066	-0.0267464	0.206036	-0.188624	-0.172992	-0.229063	-0.208823	-0.130643	-0.345911	-0.0752993	-0.10086	0.47249	-0.321872	-0.407439	-0.271039	-0.463366	-0.253358	-0.327201	-0.306772	-0.145056	0.259945	-0.307152	-0.330893	-0.276315	-0.388862	-0.194809	-0.317367	-0.284543	-0.163726	-0.100073	-0.1838	-0.20363	-0.197696	-0.288855	-0.25658	-0.194521
WF_4_post_O_TotalHOA	0.301701	0.347378	0.193366	0.240858	-0.0909106	0.0760115	-0.296117	1	0.973663	0.706515	0.783393	0.834277	0.696755	0.585759	0.0934754	-0.616597	0.755864	0.75858	0.700634	0.710871	0.620203	0.691282	0.633955	0.206752	-0.606235	0.58428	0.627037	0.541766	0.524655	0.686155	0.486843	0.602167	0.359402	-0.567921	0.556564	0.510688	0.558757	0.395583	0.557057	0.475434	0.579356	0.411185	0.0842166	0.0888663	0.0737716	0.0832929	0.304166	0.352771	0.280951
WF_4_post_O_Third	0.290909	0.343936	0.187057	0.224851	-0.0858298	0.107938	-0.292393	0.973663	1	0.567101	0.830958	0.840923	0.596226	0.506568	-0.00897322	-0.563936	0.666353	0.683178	0.601282	0.662662	0.529391	0.600346	0.580877	0.111073	-0.525682	0.468719	0.521115	0.426617	0.426779	0.608286	0.376347	0.503839	0.257403	-0.464214	0.433052	0.378238	0.442602	0.259303	0.466451	0.366837	0.474514	0.324656	0.0857868	0.0779221	0.0633817	0.0747816	0.283282	0.304338	0.254851
WF_4_post_O_Fourth	0.318981	0.295699	0.135218	0.239072	-0.0632993	0.0034734	-0.330509	0.706515	0.567101	1	0.358787	0.558751	0.81156	0.762655	0.408104	-0.509745	0.812012	0.793641	0.826588	0.700324	0.656216	0.799922	0.660665	0.456282	-0.686774	0.788026	0.785093	0.761999	0.727546	0.734932	0.751326	0.753062	0.60594	-0.743986	0.779142	0.769491	0.763662	0.739346	0.673178	0.731532	0.748304	0.58817	0.116048	0.172841	0.168188	0.149473	0.284195	0.340286	0.295371
WF_4_post_O_Trefoil	0.204572	0.26629	0.0845563	0.095642	-0.0394938	0.103953	-0.220946	0.783393	0.830958	0.358787	1	0.425068	0.403849	0.282201	-0.030463	-0.411014	0.439275	0.443484	0.401285	0.509686	0.249015	0.40362	0.367471	0.0426125	-0.3297	0.281158	0.378567	0.229813	0.376352	0.378047	0.225986	0.288301	0.0456117	-0.271906	0.236063	0.20805	0.238405	0.130902	0.273187	0.206568	0.266465	0.110743	0.0688902	0.0250681	0.0195094	-0.00758528	0.134118	0.182285	0.107171
WF_4_post_O_Coma	0.287179	0.309358	0.226957	0.269527	-0.12233	0.0507051	-0.300711	0.834277	0.840923	0.558751	0.425068	1	0.56987	0.562035	-0.0133858	-0.522969	0.635826	0.669219	0.558958	0.602652	0.560058	0.575382	0.567739	0.12009	-0.504535	0.456295	0.462141	0.432194	0.320427	0.607952	0.380409	0.507938	0.340286	-0.455915	0.440219	0.378264	0.451816	0.27257	0.46109	0.383698	0.477508	0.406042	0.0703412	0.0995875	0.0868598	0.120984	0.34183	0.322087	0.292088
WF_4_post_O_Tetrafoil	0.252793	0.234341	0.0128747	0.0947528	-0.197614	-0.0313134	-0.331976	0.696755	0.596226	0.81156	0.403849	0.56987	1	0.612545	0.00290995	-0.60628	0.780031	0.733019	0.845409	0.714255	0.530927	0.872704	0.607753	0.330969	-0.514684	0.586631	0.594958	0.558518	0.520203	0.561238	0.55848	0.565286	0.364759	-0.504725	0.589165	0.560229	0.579058	0.512609	0.480515	0.526296	0.550454	0.439458	0.0579934	0.0635399	0.0728028	0.101893	0.306289	0.384341	0.271884
WF_4_post_O_2ndAstig	0.40405	0.335732	0.0551347	0.256143	-0.159122	0.0349537	-0.344066	0.585759	0.506568	0.762655	0.282201	0.562035	0.612545	1	-0.0848421	-0.289748	0.671464	0.687052	0.683231	0.633296	0.514977	0.551377	0.73329	0.370671	-0.463468	0.552835	0.546906	0.527657	0.458162	0.634475	0.562532	0.568731	0.394161	-0.496591	0.533846	0.520114	0.524621	0.469935	0.543264	0.540275	0.548605	0.438711	0.138023	0.202244	0.260651	0.269784	0.38442	0.348708	0.419363
WF_4_post_O_Spherical	-0.018057	-0.00479033	0.186072	0.0924242	0.205391	-0.0139437	-0.0267464	0.0934754	-0.00897322	0.408104	-0.030463	-0.0133858	0.00290995	-0.0848421	1	-0.144439	0.180311	0.180058	0.113011	0.0276159	0.335324	0.192748	-0.0117207	0.14599	-0.368261	0.413734	0.435639	0.403157	0.509592	0.228238	0.349436	0.344579	0.409486	-0.443673	0.416457	0.464616	0.392025	0.533064	0.272372	0.361783	0.365141	0.257278	-0.00732098	0.0281885	-0.0235358	-0.101629	-0.186577	-0.0999505	-0.213863
WF_4_post_I_Astigmatism	-0.178934	-0.0947248	0.0895112	0.0269115	0.265818	0.025443	0.206036	-0.616597	-0.563936	-0.509745	-0.411014	-0.522969	-0.60628	-0.289748	-0.144439	1	-0.656224	-0.653995	-0.601952	-0.658298	-0.460971	-0.610203	-0.542616	-0.0273724	0.465802	-0.394271	-0.384598	-0.392087	-0.340631	-0.339111	-0.308614	-0.451589	-0.249745	0.415982	-0.402909	-0.358632	-0.408538	-0.305405	-0.321197	-0.282253	-0.439444	-0.289246	-0.0188794	-0.0155307	0.0258325	-0.00153165	-0.22709	-0.396138	-0.135657
WF_4_post_I_TotalHOA	0.247303	0.278935	0.0224031	0.210372	-0.160755	0.0647785	-0.188624	0.755864	0.666353	0.812012	0.439275	0.635826	0.780031	0.671464	0.180311	-0.656224	1	0.984442	0.92596	0.896139	0.809142	0.844987	0.858333	0.247387	-0.666109	0.714086	0.68605	0.700335	0.613102	0.655969	0.666672	0.70478	0.537005	-0.693053	0.714036	0.663224	0.712644	0.60008	0.61371	0.653413	0.691975	0.52944	0.138723	0.113555	0.128738	0.12695	0.342821	0.429003	0.343114
WF_4_post_I_Third	0.23017	0.269335	0.0177729	0.198333	-0.176596	0.0601422	-0.172992	0.75858	0.683178	0.793641	0.443484	0.669219	0.733019	0.687052	0.180058	-0.653995	0.984442	1	0.881827	0.916242	0.803391	0.793693	0.892241	0.202912	-0.642014	0.682666	0.651599	0.670715	0.584193	0.641255	0.648409	0.680503	0.530526	-0.675256	0.677302	0.620799	0.679288	0.564641	0.589035	0.63623	0.663696	0.516555	0.146354	0.128208	0.151552	0.154278	0.369725	0.423712	0.353137
WF_4_post_I_Fourth	0.283764	0.322655	0.0856267	0.204886	-0.119957	0.00268045	-0.229063	0.700634	0.601282	0.826588	0.401285	0.558958	0.845409	0.683231	0.113011	-0.601952	0.92596	0.881827	1	0.837849	0.657257	0.922967	0.828692	0.351187	-0.655746	0.719044	0.680877	0.712264	0.602167	0.661297	0.686792	0.715675	0.54165	-0.678383	0.725395	0.671799	0.727976	0.605173	0.633357	0.669314	0.705297	0.570423	0.12282	0.119295	0.134419	0.13347	0.317838	0.399263	0.337834
WF_4_post_I_Trefoil	0.246026	0.277108	-0.0358852	0.142533	-0.262755	0.0354255	-0.208823	0.710871	0.662662	0.700324	0.509686	0.602652	0.714255	0.633296	0.0276159	-0.658298	0.896139	0.916242	0.837849	1	0.531721	0.783254	0.841699	0.189219	-0.58682	0.590913	0.550135	0.589908	0.513602	0.538106	0.596845	0.623826	0.469652	-0.593471	0.590113	0.515872	0.599626	0.479715	0.500911	0.580973	0.601926	0.479935	0.132845	0.131346	0.143491	0.145652	0.386366	0.448919	0.383842
WF_4_post_I_Coma	0.160948	0.180663	0.0879893	0.243093	-0.0561537	0.0992607	-0.130643	0.620203	0.529391	0.656216	0.249015	0.560058	0.530927	0.514977	0.335324	-0.460971	0.809142	0.803391	0.657257	0.531721	1	0.574105	0.650316	0.168777	-0.557366	0.620255	0.634465	0.585249	0.550013	0.593181	0.524859	0.566886	0.434371	-0.597123	0.619021	0.619537	0.596979	0.550932	0.547131	0.524946	0.563505	0.395831	0.120779	0.0976208	0.135377	0.133201	0.25517	0.314938	0.194145
WF_4_post_I_Tetrafoil	0.305989	0.338137	0.129418	0.215666	-0.119234	0.0406328	-0.345911	0.691282	0.600346	0.799922	0.40362	0.575382	0.872704	0.551377	0.192748	-0.610203	0.844987	0.793693	0.922967	0.783254	0.574105	1	0.681843	0.316456	-0.658816	0.706502	0.704453	0.68757	0.657811	0.622576	0.667204	0.703212	0.515795	-0.657894	0.71452	0.677161	0.70739	0.648289	0.575254	0.650741	0.688731	0.54943	0.0939551	0.125683	0.131962	0.136967	0.325718	0.420183	0.261825
WF_4_post_I_2ndAstig	0.180673	0.249706	0.00117793	0.152355	-0.195063	-0.00387899	-0.0752993	0.633955	0.580877	0.660665	0.367471	0.567739	0.607753	0.73329	-0.0117207	-0.542616	0.858333	0.892241	0.828692	0.841699	0.650316	0.681843	1	0.16451	-0.52325	0.559371	0.492976	0.568183	0.407733	0.579927	0.546677	0.601688	0.469031	-0.565042	0.557977	0.496318	0.571143	0.425778	0.560426	0.543034	0.578257	0.470735	0.112962	0.114316	0.18067	0.200192	0.366755	0.385033	0.348183
WF_4_post_I_Spherical	-0.00951948	-0.0311751	0.0331407	0.0615367	-0.00972901	-0.118695	-0.10086	0.206752	0.111073	0.456282	0.0426125	0.12009	0.330969	0.370671	0.14599	-0.0273724	0.247387	0.202912	0.351187	0.189219	0.168777	0.316456	0.16451	1	-0.549965	0.705509	0.601578	0.723166	0.548405	0.609015	0.734045	0.661373	0.746171	-0.638385	0.691657	0.608564	0.7105	0.57612	0.587917	0.724212	0.672283	0.80884	-0.0109525	0.00116733	0.0104469	-0.015883	-0.00590264	0.00156986	0.140644
WF_6_post_O_Astigmatism	-0.365403	-0.261204	-0.172025	-0.301019	-0.0547018	-0.113342	0.47249	-0.606235	-0.525682	-0.686774	-0.3297	-0.504535	-0.514684	-0.463468	-0.368261	0.465802	-0.666109	-0.642014	-0.655746	-0.58682	-0.557366	-0.658816	-0.52325	-0.549965	1	-0.929599	-0.879378	-0.922286	-0.835688	-0.798422	-0.873933	-0.932367	-0.778586	0.941609	-0.917542	-0.859612	-0.920907	-0.827458	-0.775976	-0.873166	-0.926286	-0.745251	-0.074542	-0.129294	-0.0992393	-0.112988	-0.252258	-0.342305	-0.295298
WF_6_post_O_TotalHOA	0.241575	0.221967	0.155435	0.2958	0.0284373	0.072857	-0.321872	0.58428	0.468719	0.788026	0.281158	0.456295	0.586631	0.552835	0.413734	-0.394271	0.714086	0.682666	0.719044	0.590913	0.620255	0.706502	0.559371	0.705509	-0.929599	1	0.947775	0.989135	0.889954	0.880872	0.953776	0.956928	0.856922	-0.967834	0.990707	0.942037	0.986945	0.904555	0.851738	0.953852	0.958266	0.83115	0.098968	0.128668	0.114872	0.105285	0.219127	0.30292	0.272022
WF_6_post_O_Third	0.309535	0.30189	0.1862	0.320214	0.078704	0.136265	-0.407439	0.627037	0.521115	0.785093	0.378567	0.462141	0.594958	0.546906	0.435639	-0.384598	0.68605	0.651599	0.680877	0.550135	0.634465	0.704453	0.492976	0.601578	-0.879378	0.947775	1	0.893479	0.963746	0.879182	0.870732	0.86586	0.713201	-0.888317	0.934132	0.956712	0.8959	0.928873	0.82802	0.869928	0.863615	0.694052	0.108824	0.159092	0.152811	0.118883	0.202682	0.321814	0.202701
WF_6_post_O_Fourth	0.201927	0.180107	0.130955	0.267367	0.0073491	0.0423332	-0.271039	0.541766	0.426617	0.761999	0.229813	0.432194	0.558518	0.527657	0.403157	-0.392087	0.700335	0.670715	0.712264	0.589908	0.585249	0.68757	0.568183	0.723166	-0.922286	0.989135	0.893479	1	0.831086	0.848276	0.955167	0.967023	0.890606	-0.971954	0.983298	0.906687	0.995928	0.866876	0.836129	0.955617	0.970803	0.863134	0.0948104	0.117436	0.101383	0.0959978	0.215075	0.284204	0.285555
WF_6_post_O_Trefoil	0.338626	0.283537	0.153124	0.27375	0.101205	0.158888	-0.463366	0.524655	0.426779	0.727546	0.376352	0.320427	0.520203	0.458162	0.509592	-0.340631	0.613102	0.584193	0.602167	0.513602	0.550013	0.657811	0.407733	0.548405	-0.835688	0.889954	0.963746	0.831086	1	0.74792	0.837549	0.794826	0.669647	-0.829078	0.866474	0.899528	0.824664	0.930885	0.698047	0.830204	0.788601	0.635159	0.106119	0.151968	0.151201	0.101986	0.158237	0.266488	0.1422
WF_6_post_O_Coma	0.21208	0.288655	0.173149	0.326633	-0.0191674	0.0905012	-0.253358	0.686155	0.608286	0.734932	0.378047	0.607952	0.561238	0.634475	0.228238	-0.339111	0.655969	0.641255	0.661297	0.538106	0.593181	0.622576	0.579927	0.609015	-0.798422	0.880872	0.879182	0.848276	0.74792	1	0.800964	0.864705	0.681079	-0.854873	0.868795	0.855464	0.852211	0.748779	0.942997	0.809809	0.861231	0.685074	0.0946573	0.147178	0.129248	0.109338	0.212209	0.286792	0.259287
WF_6_post_O_Tetrafoil	0.225333	0.187099	0.139272	0.271543	0.00915953	0.0780788	-0.327201	0.486843	0.376347	0.751326	0.225986	0.380409	0.55848	0.562532	0.349436	-0.308614	0.666672	0.648409	0.686792	0.596845	0.524859	0.667204	0.546677	0.734045	-0.873933	0.953776	0.870732	0.955167	0.837549	0.800964	1	0.905403	0.860379	-0.922314	0.946754	0.873888	0.950724	0.868535	0.779672	0.994054	0.905814	0.85461	0.13078	0.162508	0.148894	0.146637	0.268477	0.304289	0.326167
WF_6_post_O_2ndAstig	0.267898	0.227189	0.12939	0.298038	-0.0378548	0.0709294	-0.306772	0.602167	0.503839	0.753062	0.288301	0.507938	0.565286	0.568731	0.344579	-0.451589	0.70478	0.680503	0.715675	0.623826	0.566886	0.703212	0.601688	0.661373	-0.932367	0.956928	0.86586	0.967023	0.794826	0.864705	0.905403	1	0.815648	-0.97359	0.945997	0.867116	0.962012	0.822235	0.835263	0.899341	0.996553	0.797572	0.0731448	0.106154	0.0716637	0.0780807	0.2131	0.301695	0.284314
WF_6_post_O_Spherical	0.0597015	0.0536306	0.0976467	0.163397	0.00875706	-0.053512	-0.145056	0.359402	0.257403	0.60594	0.0456117	0.340286	0.364759	0.394161	0.409486	-0.249745	0.537005	0.530526	0.54165	0.469652	0.434371	0.515795	0.469031	0.746171	-0.778586	0.856922	0.713201	0.890606	0.669647	0.681079	0.860379	0.815648	1	-0.83181	0.845643	0.746515	0.871186	0.728305	0.693363	0.871176	0.818477	0.943564	0.0428369	0.0573236	0.0591374	0.0783053	0.168171	0.160278	0.253674
WF_6_post_I_Astigmatism	-0.238407	-0.230948	-0.172458	-0.302058	-0.0366476	-0.092665	0.259945	-0.567921	-0.464214	-0.743986	-0.271906	-0.455915	-0.504725	-0.496591	-0.443673	0.415982	-0.693053	-0.675256	-0.678383	-0.593471	-0.597123	-0.657894	-0.565042	-0.638385	0.941609	-0.967834	-0.888317	-0.971954	-0.829078	-0.854873	-0.922314	-0.97359	-0.83181	1	-0.960119	-0.892351	-0.968019	-0.852992	-0.840093	-0.924057	-0.975964	-0.785246	-0.0974637	-0.134509	-0.0840813	-0.0839688	-0.21814	-0.30293	-0.291229
WF_6_post_I_TotalHOA	0.225896	0.216719	0.1616	0.294209	0.016405	0.0608767	-0.307152	0.556564	0.433052	0.779142	0.236063	0.440219	0.589165	0.533846	0.416457	-0.402909	0.714036	0.677302	0.725395	0.590113	0.619021	0.71452	0.557977	0.691657	-0.917542	0.990707	0.934132	0.983298	0.866474	0.868795	0.946754	0.945997	0.845643	-0.960119	1	0.95974	0.989811	0.915816	0.872476	0.953247	0.95304	0.820628	0.0950506	0.133765	0.108846	0.09844	0.222535	0.327794	0.256923
WF_6_post_I_Third	0.245183	0.24391	0.146427	0.30186	0.044566	0.0904927	-0.330893	0.510688	0.378238	0.769491	0.20805	0.378264	0.560229	0.520114	0.464616	-0.358632	0.663224	0.620799	0.671799	0.515872	0.619537	0.677161	0.496318	0.608564	-0.859612	0.942037	0.956712	0.906687	0.899528	0.855464	0.873888	0.867116	0.746515	-0.892351	0.95974	1	0.91391	0.966537	0.88238	0.88379	0.876701	0.700799	0.0959777	0.154108	0.128576	0.102322	0.176547	0.328404	0.165514
WF_6_post_I_Fourth	0.204618	0.192781	0.157387	0.277594	0.00998451	0.0441501	-0.276315	0.558757	0.442602	0.763662	0.238405	0.451816	0.579058	0.524621	0.392025	-0.408538	0.712644	0.679288	0.727976	0.599626	0.596979	0.70739	0.571143	0.7105	-0.920907	0.986945	0.8959	0.995928	0.824664	0.852211	0.950724	0.962012	0.871186	-0.968019	0.989811	0.91391	1	0.86481	0.846027	0.954382	0.96856	0.853012	0.0937753	0.122524	0.104731	0.0980673	0.231049	0.308934	0.288713
WF_6_post_I_Trefoil	0.273165	0.222885	0.123226	0.274299	0.0602357	0.0987951	-0.388862	0.395583	0.259303	0.739346	0.130902	0.27257	0.512609	0.469935	0.533064	-0.305405	0.60008	0.564641	0.605173	0.479715	0.550932	0.648289	0.425778	0.57612	-0.827458	0.904555	0.928873	0.866876	0.930885	0.748779	0.868535	0.822235	0.728305	-0.852992	0.915816	0.966537	0.86481	1	0.766611	0.872989	0.825997	0.665408	0.0870108	0.144353	0.114661	0.0842534	0.137709	0.281808	0.110704
WF_6_post_I_Coma	0.16356	0.245674	0.108942	0.28729	-0.0514217	0.0699426	-0.194809	0.557057	0.466451	0.673178	0.273187	0.46109	0.480515	0.543264	0.272372	-0.321197	0.61371	0.589035	0.633357	0.500911	0.547131	0.575254	0.560426	0.587917	-0.775976	0.851738	0.82802	0.836129	0.698047	0.942997	0.779672	0.835263	0.693363	-0.840093	0.872476	0.88238	0.846027	0.766611	1	0.798783	0.845849	0.675712	0.0916588	0.156958	0.12317	0.0981105	0.181727	0.29596	0.207371
WF_6_post_I_Tetrafoil	0.214244	0.188578	0.160784	0.278737	0.0244789	0.066731	-0.317367	0.475434	0.366837	0.731532	0.206568	0.383698	0.526296	0.540275	0.361783	-0.282253	0.653413	0.63623	0.669314	0.580973	0.524946	0.650741	0.543034	0.724212	-0.873166	0.953852	0.869928	0.955617	0.830204	0.809809	0.994054	0.899341	0.871176	-0.924057	0.953247	0.88379	0.954382	0.872989	0.798783	1	0.901843	0.849918	0.131978	0.162579	0.149307	0.138231	0.260751	0.293982	0.314489
WF_6_post_I_2ndAstig	0.2494	0.215114	0.135006	0.298317	-0.0235141	0.0691937	-0.284543	0.579356	0.474514	0.748304	0.266465	0.477508	0.550454	0.548605	0.365141	-0.439444	0.691975	0.663696	0.705297	0.601926	0.563505	0.688731	0.578257	0.672283	-0.926286	0.958266	0.863615	0.970803	0.788601	0.861231	0.905814	0.996553	0.818477	-0.975964	0.95304	0.876701	0.96856	0.825997	0.845849	0.901843	1	0.792796	0.0795225	0.112491	0.0766281	0.0774752	0.209933	0.299797	0.282425
WF_6_post_I_Spherical	0.0673786	0.0614215	0.0947779	0.149986	-0.0469368	-0.0361664	-0.163726	0.411185	0.324656	0.58817	0.110743	0.406042	0.439458	0.438711	0.257278	-0.289246	0.52944	0.516555	0.570423	0.479935	0.395831	0.54943	0.470735	0.80884	-0.745251	0.83115	0.694052	0.863134	0.635159	0.685074	0.85461	0.797572	0.943564	-0.785246	0.820628	0.700799	0.853012	0.665408	0.675712	0.849918	0.792796	1	0.0162398	0.0467139	0.0482355	0.081045	0.191288	0.199814	0.26051
C_6.3_post	0.135808	0.205338	0.0948377	0.173703	0.164171	0.217461	-0.100073	0.0842166	0.0857868	0.116048	0.0688902	0.0703412	0.0579934	0.138023	-0.00732098	-0.0188794	0.138723	0.146354	0.12282	0.132845	0.120779	0.0939551	0.112962	-0.0109525	-0.074542	0.098968	0.108824	0.0948104	0.106119	0.0946573	0.13078	0.0731448	0.0428369	-0.0974637	0.0950506	0.0959777	0.0937753	0.0870108	0.0916588	0.131978	0.0795225	0.0162398	1	0.780417	0.480708	0.422073	0.322012	0.367245	0.385525
C_4.0_post	0.280934	0.346784	0.25785	0.185775	0.223777	0.21598	-0.1838	0.0888663	0.0779221	0.172841	0.0250681	0.0995875	0.0635399	0.202244	0.0281885	-0.0155307	0.113555	0.128208	0.119295	0.131346	0.0976208	0.125683	0.114316	0.00116733	-0.129294	0.128668	0.159092	0.117436	0.151968	0.147178	0.162508	0.106154	0.0573236	-0.134509	0.133765	0.154108	0.122524	0.144353	0.156958	0.162579	0.112491	0.0467139	0.780417	1	0.79976	0.761127	0.626161	0.63201	0.571679
C_2.5_post	0.245217	0.295408	0.20062	0.130773	0.195983	0.102613	-0.20363	0.0737716	0.0633817	0.168188	0.0195094	0.0868598	0.0728028	0.260651	-0.0235358	0.0258325	0.128738	0.151552	0.134419	0.143491	0.135377	0.131962	0.18067	0.0104469	-0.0992393	0.114872	0.152811	0.101383	0.151201	0.129248	0.148894	0.0716637	0.0591374	-0.0840813	0.108846	0.128576	0.104731	0.114661	0.12317	0.149307	0.0766281	0.0482355	0.480708	0.79976	1	0.93048	0.688048	0.485997	0.547387
C_1.6_post	0.235112	0.310542	0.153207	0.191148	0.131434	0.200171	-0.197696	0.0832929	0.0747816	0.149473	-0.00758528	0.120984	0.101893	0.269784	-0.101629	-0.00153165	0.12695	0.154278	0.13347	0.145652	0.133201	0.136967	0.200192	-0.015883	-0.112988	0.105285	0.118883	0.0959978	0.101986	0.109338	0.146637	0.0780807	0.0783053	-0.0839688	0.09844	0.102322	0.0980673	0.0842534	0.0981105	0.138231	0.0774752	0.081045	0.422073	0.761127	0.93048	1	0.840361	0.594706	0.642811
C_1.0_post	0.31985	0.392271	0.161877	0.277172	-0.00689717	0.266281	-0.288855	0.304166	0.283282	0.284195	0.134118	0.34183	0.306289	0.38442	-0.186577	-0.22709	0.342821	0.369725	0.317838	0.386366	0.25517	0.325718	0.366755	-0.00590264	-0.252258	0.219127	0.202682	0.215075	0.158237	0.212209	0.268477	0.2131	0.168171	-0.21814	0.222535	0.176547	0.231049	0.137709	0.181727	0.260751	0.209933	0.191288	0.322012	0.626161	0.688048	0.840361	1	0.73892	0.786348
C_0.7_post	0.279999	0.355476	0.19426	0.277507	-0.00525669	0.249636	-0.25658	0.352771	0.304338	0.340286	0.182285	0.322087	0.384341	0.348708	-0.0999505	-0.396138	0.429003	0.423712	0.399263	0.448919	0.314938	0.420183	0.385033	0.00156986	-0.342305	0.30292	0.321814	0.284204	0.266488	0.286792	0.304289	0.301695	0.160278	-0.30293	0.327794	0.328404	0.308934	0.281808	0.29596	0.293982	0.299797	0.199814	0.367245	0.63201	0.485997	0.594706	0.73892	1	0.576906
G_6.3_post	0.318574	0.361399	0.146975	0.22739	0.051865	0.159079	-0.194521	0.280951	0.254851	0.295371	0.107171	0.292088	0.271884	0.419363	-0.213863	-0.135657	0.343114	0.353137	0.337834	0.383842	0.194145	0.261825	0.348183	0.140644	-0.295298	0.272022	0.202701	0.285555	0.1422	0.259287	0.326167	0.284314	0.253674	-0.291229	0.256923	0.165514	0.288713	0.110704	0.207371	0.314489	0.282425	0.26051	0.385525	0.571679	0.547387	0.642811	0.786348	0.576906	1
G_4.0_post	0.234144	0.314451	0.255621	0.0815004	0.173409	0.0836349	-0.0985422	0.210957	0.188224	0.234894	0.104602	0.190598	0.126675	0.264935	0.018214	-0.111745	0.189276	0.21074	0.180761	0.233316	0.117931	0.162556	0.213223	0.0507615	-0.166563	0.157411	0.148988	0.159423	0.123252	0.156631	0.175646	0.163941	0.109762	-0.177675	0.15771	0.131302	0.166606	0.106592	0.135759	0.170407	0.162757	0.1256	0.438744	0.808394	0.738334	0.766075	0.75763	0.648944	0.677669
G_2.5_post	0.294909	0.376789	0.221453	0.201094	0.0296529	0.118071	-0.21697	0.262996	0.234555	0.247717	0.0837958	0.307241	0.225597	0.24889	-0.0692642	-0.219623	0.205334	0.220177	0.219824	0.27924	0.102521	0.245879	0.200451	0.104616	-0.236489	0.194292	0.171236	0.200207	0.118268	0.189116	0.228532	0.209206	0.186059	-0.218816	0.218638	0.180732	0.220559	0.140309	0.200014	0.224701	0.209849	0.244532	0.326722	0.69128	0.546895	0.667569	0.740964	0.666296	0.69291
G_1.6_post	0.286486	0.361335	0.179519	0.212297	-0.0785511	0.232865	-0.309191	0.383094	0.362807	0.307143	0.194094	0.43355	0.378226	0.258753	-0.109615	-0.42507	0.368098	0.381801	0.354011	0.467073	0.209411	0.41317	0.309646	0.0773693	-0.330102	0.272811	0.270714	0.268666	0.224863	0.240641	0.309131	0.263946	0.224973	-0.279885	0.306894	0.264495	0.300549	0.223047	0.252284	0.3056	0.257901	0.324156	0.240039	0.569561	0.443396	0.542298	0.746063	0.728071	0.632378
G_1.0_post	0.289471	0.355437	0.129493	0.209046	-0.0587761	0.265045	-0.244631	0.457884	0.429821	0.388122	0.276268	0.444672	0.412816	0.364958	-0.0805321	-0.482328	0.471658	0.496356	0.416283	0.546779	0.309055	0.428882	0.424511	0.0309416	-0.349995	0.290786	0.290908	0.285248	0.253618	0.251281	0.309124	0.297955	0.218224	-0.305161	0.299139	0.262473	0.300357	0.22401	0.231109	0.287694	0.288903	0.272555	0.286834	0.578129	0.520649	0.613041	0.788932	0.780927	0.671334
G_0.7_post	0.29977	0.429109	0.2024	0.315787	-0.0236821	0.235221	-0.2141	0.488727	0.453442	0.390983	0.343455	0.403272	0.397911	0.384526	-0.0493846	-0.394469	0.463248	0.479525	0.407014	0.500165	0.369286	0.393105	0.437458	-0.0197705	-0.327309	0.273097	0.293164	0.255741	0.246425	0.277541	0.257751	0.292987	0.119921	-0.289767	0.278779	0.264949	0.271918	0.218147	0.245846	0.235185	0.2813	0.165879	0.256434	0.490466	0.423508	0.518929	0.674459	0.792371	0.573955
General_Health_post	-0.161606	-0.254041	-0.0507173	-0.161547	-0.289153	-0.187855	-0.21028	-0.0519645	-0.0548032	-0.148967	-0.0808467	0.0128951	-0.0869348	-0.197563	0.0977914	-0.116606	-0.114813	-0.101963	-0.132805	-0.0618186	-0.070794	0.0282979	-0.126561	-0.0384968	-0.0185996	-0.0051307	0.00801348	-0.0151926	0.047073	-0.0385689	-0.0362678	0.010015	0.0793872	0.0514795	-0.0122292	-0.0151691	-0.0197266	0.0379695	-0.0572366	-0.0327118	-0.00818944	0.0853495	-0.192076	-0.228393	-0.139398	-0.120972	-0.143806	-0.0270492	-0.269944
General_Vision_post	-0.0720087	-0.181738	-0.158554	-0.131321	-0.315305	-0.212554	-0.126109	0.0131466	-0.0275351	0.18769	-0.161862	0.106549	0.135391	0.0869319	0.120227	-0.263916	0.0635528	0.0311404	0.121034	0.134111	-0.135435	0.159305	-0.0418274	0.12441	-0.0932177	0.100177	0.0712488	0.126282	0.0437009	0.0991089	0.0616166	0.16128	0.149917	-0.0613132	0.125135	0.147622	0.126353	0.124941	0.179243	0.0468798	0.173733	0.166564	-0.0971863	-0.0155304	-0.0179964	-0.0853874	-0.1525	0.0377792	-0.114688
Peripheral_Vision_post	0.0386822	-0.0543811	0.0106122	0.149158	-0.10509	-0.0414602	-0.258664	0.0836567	0.0507863	0.186153	0.0335992	0.0599139	0.0497381	0.0924962	0.241208	0.101924	0.0565815	0.0633816	0.0362718	0.0528044	0.103085	0.100148	0.00156581	0.0738517	-0.125994	0.164964	0.18715	0.149853	0.244556	0.0908042	0.130671	0.14641	0.155594	-0.12058	0.140273	0.18237	0.128973	0.247591	0.0594777	0.134994	0.133564	0.0890368	0.0243827	-0.0940406	0.0170984	-0.0116758	-0.0657897	-0.13262	-0.167867
Ocular_Pain_post	0.118447	-0.00411757	-0.0682865	-0.0947376	-0.149225	-0.0387098	-0.354501	0.187565	0.192319	0.221535	0.245746	0.111722	0.118152	0.000499196	0.292994	-0.437129	0.166559	0.169034	0.159813	0.281135	-0.017144	0.232965	0.0995878	0.0935176	-0.397512	0.298859	0.333733	0.296234	0.390568	0.223564	0.230472	0.329546	0.252483	-0.314335	0.308092	0.336927	0.289242	0.347379	0.309223	0.226667	0.328831	0.227459	-0.0434028	0.00441445	-0.0851538	-0.139397	-0.120983	0.123098	-0.161501
Color_Vision_post	-0.0615018	-0.0831092	-0.0824412	-0.119531	-0.352148	-0.16709	-0.208413	-0.0415556	-0.0761986	-0.0153697	-0.208352	0.108021	0.138271	0.0132101	-0.197449	-0.206333	-0.0176239	-0.0272062	0.0376791	0.0477684	-0.10085	0.143007	0.0159146	0.0795174	0.0385869	-0.0100344	-0.0426642	0.00472744	-0.113951	0.0797785	0.028959	0.00244694	0.0652263	0.0464841	0.067304	0.054093	0.0450238	0.019497	0.180312	0.0606034	0.0107557	0.146298	-0.0686029	0.0238701	-0.0403614	-0.0357838	0.0924828	0.239693	0.0172197
Role_Limitation_post	0.0694987	-0.115627	0.162935	-0.0377444	-0.268284	-0.201365	-0.34478	0.15293	0.110258	0.183016	-0.00183348	0.21057	0.220035	0.0974814	0.0941215	-0.305451	0.0766614	0.0922022	0.0783032	0.113344	0.146887	0.250474	0.0388141	0.0579121	-0.163908	0.143312	0.173241	0.117837	0.174604	0.112036	0.136817	0.201833	0.0334868	-0.152339	0.176117	0.19291	0.139676	0.235735	0.0916861	0.125305	0.192601	0.0808724	-0.179214	-0.0854196	-0.0938503	-0.0467248	0.10755	0.252036	-0.127193
Mental_Health_post	0.165995	-0.168891	-0.0418815	-0.162685	-0.272375	-0.106515	-0.573888	0.0631048	0.0545392	0.153484	0.00718388	0.0953962	0.219354	0.106025	-0.00128518	-0.302545	0.0831148	0.082224	0.147444	0.148507	0.0186681	0.254207	0.0520596	0.202357	-0.271976	0.230901	0.233898	0.225376	0.291136	0.102207	0.26332	0.217615	0.240977	-0.155572	0.243622	0.220137	0.235249	0.25947	0.13024	0.257742	0.214527	0.287243	-0.0741547	-0.0935253	-0.0663607	-0.0194133	0.0943094	0.140324	-0.0267863
Social_Function_post	-0.142779	-0.266467	0.0389301	-0.042944	-0.1506	-0.0956138	-0.102322	-0.18805	-0.209183	-0.0568018	-0.375285	0.0170986	0.0421531	0.031322	-0.136322	0.198956	-0.104002	-0.11121	-0.0696086	-0.158357	-0.00331351	0.0119283	-0.1044	-0.0958473	0.209971	-0.140095	-0.168232	-0.137233	-0.193149	-0.147385	-0.0980208	-0.145098	-0.106066	0.216883	-0.132137	-0.131464	-0.126257	-0.0870645	-0.213666	-0.0962276	-0.151529	-0.077536	-0.0712515	-0.128318	-0.00646412	0.0519745	0.0485079	-0.0552753	-0.106281
Dependence_post	-0.100078	-0.149917	0.13958	-0.117544	-0.346878	-0.252448	-0.101087	0.0893873	0.0587538	0.0865017	-0.0913714	0.200789	0.230733	0.0895497	-0.14558	-0.252785	0.055646	0.0549397	0.0953103	0.0779525	0.0647426	0.176798	0.0660435	0.102299	0.0387737	0.0201163	-0.00439487	0.0170946	-0.0667541	0.0517032	0.055382	0.0387753	0.0329434	0.0160473	0.0554299	0.0149435	0.0492949	-0.00536556	0.018182	0.0511522	0.0379649	0.120262	-0.168912	-0.163725	-0.127237	-0.0503324	0.170225	0.195814	-0.026502
Near_Vision_post	0.186395	0.0955057	0.204768	0.0409972	0.0389792	-0.0524434	-0.432881	0.0792074	0.0533794	0.173356	-0.0953318	0.192875	0.278217	0.156304	-0.110183	-0.0294569	0.0764132	0.0803216	0.113881	0.045171	0.165558	0.220447	0.0282881	0.117499	-0.127517	0.155573	0.21385	0.117565	0.197749	0.139354	0.216268	0.0596248	0.0618082	-0.0762078	0.188924	0.212244	0.153876	0.226565	0.109686	0.235853	0.0650057	0.0962054	0.160347	0.118216	0.224494	0.233326	0.329351	0.268688	0.113027
Driving_General_post	0.040735	-0.0696505	0.00860243	0.0521551	-0.110876	0.000687344	-0.510006	0.0526285	0.00335577	0.327524	-0.14866	0.132501	0.365222	0.269083	0.0925119	-0.115712	0.230597	0.213543	0.241724	0.168894	0.266492	0.325071	0.1345	0.226304	-0.317693	0.366894	0.404158	0.333026	0.412694	0.289266	0.397355	0.280619	0.26122	-0.235073	0.3805	0.406848	0.350074	0.432626	0.259694	0.399195	0.277461	0.281198	0.245647	0.144072	0.229762	0.236883	0.243264	0.335087	0.149784
Distance_Vision_post	-0.0225555	-0.183371	0.116826	0.00601264	-0.0791047	-0.114083	-0.329552	0.0195536	-0.0252076	0.196687	-0.223798	0.169337	0.203034	0.12461	0.127936	0.0497231	0.0440045	0.0247932	0.0889194	-0.0840303	0.161897	0.216495	-0.0302679	0.0769356	-0.059733	0.144823	0.15425	0.1302	0.130425	0.140738	0.155632	0.104352	0.105547	-0.0503093	0.148557	0.163353	0.14263	0.187432	0.0866589	0.164874	0.100625	0.120187	0.0340105	-0.00820276	0.104002	0.0942034	0.0329351	-0.015568	-0.0760075
25-item_post	-0.0441807	-0.228961	0.00997469	-0.119133	-0.30323	-0.205236	-0.423111	0.018761	-0.0194425	0.142693	-0.156774	0.136022	0.17661	0.0354745	0.129013	-0.204628	0.031223	0.0271401	0.065707	0.0514654	0.0377475	0.230442	-0.0328145	0.117677	-0.151696	0.174509	0.191561	0.160822	0.205298	0.128444	0.168736	0.165952	0.182751	-0.0905655	0.193956	0.213185	0.171809	0.256348	0.130887	0.171399	0.159706	0.208532	-0.0980919	-0.104224	-0.0348504	-0.0361435	-0.0208045	0.0952766	-0.190571
Driving_Daytime_post	0.118418	-0.167217	-0.118909	0.0455961	-0.112559	-0.0164848	-0.497184	-0.0521375	-0.0758594	0.121906	-0.098485	-0.0311056	0.187444	0.199307	-0.0325085	-0.134521	0.156728	0.151273	0.120833	0.150164	0.171259	0.154036	0.137087	0.166836	-0.318937	0.27655	0.272387	0.256742	0.305089	0.184086	0.344192	0.231667	0.149391	-0.208292	0.29007	0.272912	0.269985	0.318158	0.18186	0.35364	0.220903	0.182654	0.0105005	-0.00265025	0.0505742	0.0165318	-0.0365935	0.290031	-0.0189037
Driving_Nighttime_post	0.0463726	-0.0940505	0.140257	-0.00881138	0.0861554	-0.0494334	-0.474996	-0.079536	-0.104333	0.102467	-0.0968122	-0.0955557	0.123485	0.0103221	0.177602	0.160795	-0.0127814	-0.0152725	0.00715101	-0.128896	0.211575	0.124228	-0.0230464	0.0757275	-0.183416	0.207194	0.260056	0.171525	0.326866	0.0930774	0.261885	0.0740519	0.111419	-0.100579	0.215025	0.243378	0.18589	0.310155	0.076518	0.30035	0.0705296	0.0788006	0.289024	0.277866	0.336908	0.268655	0.112305	0.108729	-0.0156636
Driving_Adverse_Conditions_post	0.104992	0.00119554	0.0434369	0.121502	-0.179905	-0.0106949	-0.522408	0.261703	0.19889	0.399229	0.045457	0.296558	0.427528	0.321023	0.207244	-0.325309	0.370464	0.370542	0.319575	0.270207	0.452709	0.459235	0.298078	0.181561	-0.4174	0.444569	0.493474	0.407143	0.494831	0.389097	0.449847	0.381465	0.274786	-0.331168	0.455246	0.470704	0.4265	0.486155	0.343859	0.449839	0.371756	0.314384	0.30975	0.343994	0.306168	0.278364	0.24179	0.460697	0.168674
Spectacle Dependence_Distance_post	-0.211001	0.0184894	0.0549178	0.0861819	0.0162657	0.0956645	0.0926451	0.321749	0.275237	0.335563	0.263524	0.205824	0.239322	0.145551	0.254425	-0.24489	0.350526	0.351879	0.308679	0.291625	0.273309	0.304255	0.287269	0.275669	-0.384823	0.46213	0.436488	0.467744	0.39647	0.43789	0.415597	0.447765	0.393509	-0.462403	0.460117	0.436621	0.461911	0.390892	0.454663	0.407048	0.451254	0.402794	0.209061	0.167734	0.0365843	0.062638	0.0853042	0.187299	0.134547
Spectacle Dependence_Intermediate_post	-0.331178	-0.193491	-0.151458	-0.0262161	-0.0819011	-0.0095446	0.298674	-0.0550907	-0.0795842	-0.0847351	-0.107812	-0.0343823	-0.0359789	-0.21392	0.102782	-0.0564544	-0.00362028	-0.0106073	-0.03969	-0.0471411	-0.0199806	-0.0126147	-0.0693359	-0.0733116	0.00380964	0.00113976	-0.0462619	0.0243154	-0.0836084	-0.015117	-0.006369	0.0103709	0.0551221	-0.0528202	0.0322693	0.0270496	0.0324875	0.000107207	0.068036	-0.00199664	0.0268899	0.0442842	-0.292281	-0.318493	-0.398471	-0.261664	-0.0780263	0.047832	-0.167629
Spectacle Dependence_Near_post	0.0334913	0.0824941	-0.124896	0.148849	-0.311031	-0.116872	-0.0898079	0.233039	0.201324	0.311838	0.0852661	0.241783	0.396672	0.353852	-0.26221	-0.21485	0.366001	0.333526	0.357955	0.381703	0.173496	0.283523	0.336749	0.198428	-0.163674	0.207875	0.127322	0.235874	0.0279601	0.229259	0.237789	0.243497	0.111305	-0.20041	0.255702	0.197792	0.265105	0.109648	0.289076	0.241935	0.249767	0.166647	0.0487146	-0.0085954	0.00297622	0.0485179	0.293318	0.343071	0.296513
[truncated: 24 more columns]

## Sheet: Supplemetal Table 4(b)
Supplemental Table 4(b) P values for LS313
	UDVA_post	CDVA_post	UIVA_post	CIVA_post	UNVA_post	CNVA_post	WF_4_post_O_Astigmatism	WF_4_post_O_TotalHOA	WF_4_post_O_Third	WF_4_post_O_Fourth	WF_4_post_O_Trefoil	WF_4_post_O_Coma	WF_4_post_O_Tetrafoil	WF_4_post_O_2ndAstig	WF_4_post_O_Spherical	WF_4_post_I_Astigmatism	WF_4_post_I_TotalHOA	WF_4_post_I_Third	WF_4_post_I_Fourth	WF_4_post_I_Trefoil	WF_4_post_I_Coma	WF_4_post_I_Tetrafoil	WF_4_post_I_2ndAstig	WF_4_post_I_Spherical	WF_6_post_O_Astigmatism	WF_6_post_O_TotalHOA	WF_6_post_O_Third	WF_6_post_O_Fourth	WF_6_post_O_Trefoil	WF_6_post_O_Coma	WF_6_post_O_Tetrafoil	WF_6_post_O_2ndAstig	WF_6_post_O_Spherical	WF_6_post_I_Astigmatism	WF_6_post_I_TotalHOA	WF_6_post_I_Third	WF_6_post_I_Fourth	WF_6_post_I_Trefoil	WF_6_post_I_Coma	WF_6_post_I_Tetrafoil	WF_6_post_I_2ndAstig	WF_6_post_I_Spherical	C_6.3_post	C_4.0_post	C_2.5_post	C_1.6_post	C_1.0_post	C_0.7_post	G_6.3_post
UDVA_post	0	7.04721e-27	0.00702485	3.89974e-11	0.071944	3.14773e-05	2.16344e-19	8.6375e-05	0.000157449	3.14127e-05	0.00859877	0.000192692	0.00109165	8.07961e-08	0.818486	0.0218781	0.00141026	0.00302697	0.00023129	0.00149567	0.0395112	6.75927e-05	0.0206056	0.903708	1.50121e-06	0.00183142	5.50287e-05	0.00951669	9.20315e-06	0.00640566	0.00371969	0.000524064	0.447624	0.00211064	0.0036323	0.00155457	0.00858354	0.000401631	0.036377	0.00587382	0.00127967	0.391311	0.0829301	0.000268586	0.00155214	0.0025188	3.33883e-05	0.000307775	3.21917e-05
CDVA_post	7.04721e-27	0	1.2782e-05	2.62911e-23	0.00199588	4.86055e-07	0.000145851	5.1812e-06	6.50809e-06	0.000120969	0.000567812	5.55998e-05	0.00252571	1.10862e-05	0.951457	0.227622	0.000298211	0.000487622	2.51272e-05	0.000327926	0.0206126	9.49834e-06	0.00126162	0.6919	0.000729354	0.00428286	8.54544e-05	0.0210126	0.00023409	0.000177949	0.0164427	0.00343865	0.495211	0.00292717	0.00531433	0.00164753	0.0133923	0.00412212	0.00152	0.0155959	0.00567146	0.434625	0.00834803	5.39022e-06	0.000122939	5.47356e-05	2.43577e-07	3.45108e-06	1.98985e-06
UIVA_post	0.00702485	1.2782e-05	0	7.60676e-05	2.30481e-22	0.042549	0.170898	0.0131084	0.0164674	0.0842894	0.281705	0.00347264	0.870029	0.483177	0.0170543	0.254359	0.775843	0.821294	0.275637	0.648256	0.262557	0.0986078	0.988057	0.673553	0.0276233	0.0468763	0.0169771	0.0946387	0.0502888	0.0266095	0.0753074	0.0986822	0.213537	0.0272294	0.0387084	0.061354	0.044148	0.115953	0.164955	0.0397157	0.0847818	0.227361	0.227067	0.000857952	0.0100014	0.0508778	0.0395908	0.0132482	0.0603794
CIVA_post	3.89974e-11	2.62911e-23	7.60676e-05	0	0.00359714	5.37955e-13	0.0111167	0.00189147	0.00379595	0.00204905	0.223132	0.000482944	0.227485	0.000931134	0.239165	0.732305	0.00685522	0.0109022	0.00849525	0.0686592	0.00170989	0.00554624	0.0514677	0.433763	8.9776e-05	0.000120289	2.91547e-05	0.000538158	0.000389799	1.9668e-05	0.000436165	0.000106183	0.0365672	8.46437e-05	0.000131372	8.55989e-05	0.000319759	0.000379004	0.000191552	0.000301304	0.000104536	0.0552468	0.0261209	0.0172351	0.0951029	0.0145167	0.000355988	0.000349929	0.0034093
UNVA_post	0.071944	0.00199588	2.30481e-22	0.00359714	0	0.00194365	0.780681	0.246979	0.274495	0.420684	0.615601	0.118649	0.0111998	0.041835	0.00833074	0.000581288	0.0397517	0.0236946	0.126022	0.000676079	0.475115	0.128336	0.012314	0.901599	0.486625	0.717753	0.316465	0.925589	0.197238	0.807535	0.907332	0.630344	0.911387	0.641297	0.834844	0.570959	0.899028	0.443564	0.513167	0.755701	0.765043	0.55063	0.0356751	0.00397113	0.0119017	0.0944471	0.930586	0.947068	0.509537
CNVA_post	3.14773e-05	4.86055e-07	0.042549	5.37955e-13	0.00194365	0	0.173242	0.333356	0.168903	0.964792	0.185284	0.519063	0.690603	0.656798	0.859344	0.7464	0.409888	0.444273	0.972826	0.652466	0.206029	0.605444	0.960684	0.130084	0.148445	0.353864	0.08189	0.590422	0.042141	0.249123	0.320336	0.366776	0.496166	0.237939	0.438719	0.249167	0.574561	0.208175	0.373497	0.39589	0.378648	0.645686	0.00515608	0.00547627	0.191045	0.0104093	0.000614785	0.00135711	0.0418919
WF_4_post_O_Astigmatism	2.16344e-19	0.000145851	0.170898	0.0111167	0.780681	0.173242	0	0.000118189	0.000145171	1.54407e-05	0.00446804	9.13583e-05	1.40773e-05	6.45251e-06	0.733885	0.00812496	0.0155701	0.0267491	0.00317433	0.00728702	0.0954336	5.71184e-06	0.337918	0.19878	1.68365e-10	2.63588e-05	6.14026e-08	0.000447451	4.15806e-10	0.00106291	1.8987e-05	6.46078e-05	0.0638498	0.000775395	6.32029e-05	1.50727e-05	0.000341664	2.66451e-07	0.0124303	3.46161e-05	0.000221893	0.036186	0.202325	0.0184786	0.00891629	0.0114191	0.000193132	0.00098142	0.0125633
WF_4_post_O_TotalHOA	8.6375e-05	5.1812e-06	0.0131084	0.00189147	0.246979	0.333356	0.000118189	0	6.1884e-106	4.16974e-26	2.76288e-35	9.6555e-44	3.75914e-25	1.74014e-16	0.233842	1.49659e-18	1.31228e-31	5.98916e-32	1.58561e-25	1.51759e-26	8.29174e-19	1.2416e-24	8.11576e-20	0.007902	7.83727e-18	2.15869e-16	2.65054e-19	6.82504e-14	5.55313e-13	3.71392e-24	3.8435e-11	1.47687e-17	2.28676e-06	2.18136e-15	1.00957e-14	2.82344e-12	7.54386e-15	1.58296e-07	9.45745e-15	1.25058e-10	4.3896e-16	4.51728e-08	0.28365	0.257811	0.347838	0.290481	8.31703e-05	4.14113e-06	0.000268346
WF_4_post_O_Third	0.000157449	6.50809e-06	0.0164674	0.00379595	0.274495	0.168903	0.000145171	6.1884e-106	0	2.44129e-15	4.17212e-43	4.66297e-45	3.66656e-17	4.49793e-12	0.909209	3.75891e-15	2.08419e-22	6.94391e-24	1.69309e-17	4.26912e-22	3.14513e-13	1.95565e-17	3.52982e-16	0.156796	4.9127e-13	2.45444e-10	8.44535e-13	1.22526e-08	1.20812e-08	5.67483e-18	6.81521e-07	6.10239e-12	0.000876592	3.82724e-10	6.97255e-09	5.92845e-07	2.9546e-09	0.000799869	3.07223e-10	1.3559e-06	1.37282e-10	2.22239e-05	0.274737	0.321312	0.420079	0.342758	0.000259405	8.23648e-05	0.000990262
WF_4_post_O_Fourth	3.14127e-05	0.000120969	0.0842894	0.00204905	0.420684	0.964792	1.54407e-05	4.16974e-26	2.44129e-15	0	2.38644e-06	7.54958e-15	1.19431e-39	1.80998e-32	5.81654e-08	3.14249e-12	1.00288e-39	8.55942e-37	2.73092e-42	1.69957e-25	1.45758e-21	9.21768e-38	6.26562e-22	8.23876e-10	3.25728e-24	5.88225e-36	1.57335e-35	2.19789e-32	2.64789e-28	3.99863e-29	4.75827e-31	2.9168e-31	8.20811e-18	3.60702e-30	1.10527e-34	2.30119e-33	1.34158e-32	1.25304e-29	5.38744e-23	9.62029e-29	1.105e-30	1.22171e-16	0.138934	0.0268838	0.0313389	0.0568615	0.000247275	9.39922e-06	0.000123189
WF_4_post_O_Trefoil	0.00859877	0.000567812	0.281705	0.223132	0.615601	0.185284	0.00446804	2.76288e-35	4.17212e-43	2.38644e-06	0	1.40089e-08	8.2119e-08	0.000251243	0.698591	4.58141e-08	3.99685e-09	2.72558e-09	1.00852e-07	3.16366e-12	0.00130279	8.36406e-08	1.29594e-06	0.587971	1.62451e-05	0.00026544	5.78564e-07	0.00307381	6.81245e-07	6.01242e-07	0.00361845	0.000181392	0.561949	0.000428213	0.00234165	0.00751128	0.00211086	0.094774	0.000401168	0.00795883	0.000562889	0.158039	0.380748	0.750012	0.804169	0.923442	0.0888453	0.020253	0.171969
WF_4_post_O_Coma	0.000192692	5.55998e-05	0.00347264	0.000482944	0.118649	0.519063	9.13583e-05	9.6555e-44	4.66297e-45	7.54958e-15	1.40089e-08	0	1.66709e-15	4.86116e-15	0.864917	6.78455e-13	5.86221e-20	1.18614e-22	7.34461e-15	1.37017e-17	6.33971e-15	7.71786e-16	2.23641e-15	0.125599	5.64719e-12	8.22913e-10	4.6855e-10	7.52188e-09	2.87807e-05	5.98143e-18	5.04599e-07	3.85519e-12	8.26373e-06	8.53236e-10	3.66973e-09	5.91681e-07	1.25791e-09	0.000414003	5.18897e-10	3.94414e-07	1.01243e-10	6.87862e-08	0.370773	0.204532	0.268756	0.123954	8.50932e-06	2.91912e-05	0.00014762
WF_4_post_O_Tetrafoil	0.00109165	0.00252571	0.870029	0.227485	0.0111998	0.690603	1.40773e-05	3.75914e-25	3.66656e-17	1.19431e-39	8.2119e-08	1.66709e-15	0	2.88056e-18	0.970501	7.78161e-18	8.29053e-35	6.563e-29	5.57031e-46	6.8311e-27	2.61076e-13	2.59857e-52	6.1731e-18	1.50003e-05	1.78644e-12	1.53172e-16	4.44158e-17	7.78831e-15	9.40052e-13	5.41196e-15	7.82722e-15	3.12875e-15	1.5712e-06	5.5287e-12	1.05488e-16	6.1964e-15	4.58085e-16	2.26728e-12	7.43399e-11	4.56478e-13	2.248e-14	3.93143e-09	0.460747	0.418917	0.354223	0.195581	7.3725e-05	4.43471e-07	0.000428699
WF_4_post_O_2ndAstig	8.07961e-08	1.10862e-05	0.483177	0.000931134	0.041835	0.656798	6.45251e-06	1.74014e-16	4.49793e-12	1.80998e-32	0.000251243	4.86116e-15	2.88056e-18	0	0.280076	0.000167712	7.59274e-23	3.07071e-24	6.86767e-24	9.09623e-20	1.72704e-12	1.99397e-14	6.1198e-29	1.03023e-06	4.11683e-10	1.64866e-14	3.55176e-14	3.8768e-13	6.88241e-10	7.41583e-20	4.54581e-15	1.95095e-15	1.76911e-07	1.35428e-11	1.82761e-13	9.49951e-13	5.57604e-13	2.17468e-10	5.64867e-14	8.23171e-14	2.85507e-14	4.20538e-09	0.077988	0.00940238	0.000749267	0.000496449	4.40863e-07	5.42798e-06	2.28112e-08
WF_4_post_O_Spherical	0.818486	0.951457	0.0170543	0.239165	0.00833074	0.859344	0.733885	0.233842	0.909209	5.81654e-08	0.698591	0.864917	0.970501	0.280076	0	0.0649999	0.0208651	0.0210479	0.149643	0.725574	1.13791e-05	0.0134086	0.881589	0.0621399	1.22491e-06	3.65813e-08	5.53985e-09	8.68147e-08	3.19745e-12	0.00328835	4.51482e-06	6.23766e-06	5.19472e-08	2.6789e-09	2.91398e-08	3.67947e-10	2.0884e-07	2.01144e-13	0.000418177	1.93709e-06	1.52934e-06	0.000881877	0.925873	0.720119	0.764832	0.196748	0.0174417	0.205698	0.00596449
WF_4_post_I_Astigmatism	0.0218781	0.227622	0.254359	0.732305	0.000581288	0.7464	0.00812496	1.49659e-18	3.75891e-15	3.14249e-12	4.58141e-08	6.78455e-13	7.78161e-18	0.000167712	0.0649999	0	1.45532e-21	2.21011e-21	1.52671e-17	9.83623e-22	5.24874e-10	4.18729e-18	6.13088e-14	0.727899	3.27509e-10	1.75394e-07	3.68531e-07	2.07843e-07	8.08039e-06	8.91828e-06	5.80624e-05	1.28508e-09	0.00125933	3.03228e-08	8.85571e-08	2.41213e-06	5.61387e-08	6.99041e-05	2.74648e-05	0.000250558	3.93629e-09	0.000172343	0.810372	0.843529	0.742653	0.984519	0.00365995	1.80826e-07	0.0832771
WF_4_post_I_TotalHOA	0.00141026	0.000298211	0.775843	0.00685522	0.0397517	0.409888	0.0155701	1.31228e-31	2.08419e-22	1.00288e-39	3.99685e-09	5.86221e-20	8.29053e-35	7.59274e-23	0.0208651	1.45532e-21	0	2.88378e-124	2.05401e-70	4.82686e-59	3.01934e-39	6.82293e-46	8.19632e-49	0.00140482	2.18588e-22	7.11234e-27	3.797e-24	1.69555e-25	2.63399e-18	1.52698e-21	1.95824e-22	6.20565e-26	1.23772e-13	8.46062e-25	7.19611e-27	3.82993e-22	1.00032e-26	2.03706e-17	2.38834e-18	2.46345e-21	1.06905e-24	3.1265e-13	0.0764763	0.14768	0.100407	0.106342	7.98115e-06	1.2272e-08	6.86917e-06
WF_4_post_I_Third	0.00302697	0.000487622	0.821294	0.0109022	0.0236946	0.444273	0.0267491	5.98916e-32	6.94391e-24	8.55942e-37	2.72558e-09	1.18614e-22	6.563e-29	3.07071e-24	0.0210479	2.21011e-21	2.88378e-124	0	9.23131e-55	3.00235e-66	2.60175e-38	8.4066e-37	8.11161e-58	0.00916518	1.96755e-20	7.72637e-24	3.44899e-21	8.81564e-23	2.18603e-16	2.25274e-20	6.2003e-21	1.21084e-23	2.74096e-13	3.54252e-23	2.33723e-23	7.51478e-19	1.55567e-23	3.4158e-15	1.07536e-16	5.46361e-20	3.49593e-22	1.43894e-12	0.0614851	0.101826	0.0527248	0.0492617	1.28483e-06	1.93011e-08	3.51647e-06
WF_4_post_I_Fourth	0.00023129	2.51272e-05	0.275637	0.00849525	0.126022	0.972826	0.00317433	1.58561e-25	1.69309e-17	2.73092e-42	1.00852e-07	7.34461e-15	5.57031e-46	6.86767e-24	0.149643	1.52671e-17	2.05401e-70	9.23131e-55	0	1.92688e-44	1.19784e-21	4.50412e-69	1.11237e-42	4.01306e-06	1.59216e-21	2.1638e-27	1.1206e-23	1.09415e-26	1.47696e-17	5.55043e-22	3.245e-24	4.87057e-27	6.92535e-14	1.87346e-23	4.53921e-28	7.1016e-23	2.37577e-28	9.25464e-18	9.00059e-20	1.16385e-22	5.51341e-26	1.54408e-15	0.117168	0.128141	0.0861553	0.0894086	3.76452e-05	1.4174e-07	9.68601e-06
WF_4_post_I_Trefoil	0.00149567	0.000327926	0.648256	0.0686592	0.000676079	0.652466	0.00728702	1.51759e-26	4.26912e-22	1.69957e-25	3.16366e-12	1.37017e-17	6.8311e-27	9.09623e-20	0.725574	9.83623e-22	4.82686e-59	3.00235e-66	1.92688e-44	0	2.37006e-13	2.89219e-35	3.24422e-45	0.0152402	1.48981e-16	8.13978e-17	2.34288e-14	9.45014e-17	2.02327e-12	1.0794e-13	3.33819e-17	4.5455e-19	2.23688e-10	5.55437e-17	9.16724e-17	1.55735e-12	2.18415e-17	8.07335e-11	8.43955e-12	3.48169e-16	1.53292e-17	7.89274e-11	0.0899324	0.0936497	0.0667996	0.0635735	3.81101e-07	2.07841e-09	3.90181e-07
WF_4_post_I_Coma	0.0395112	0.0206126	0.262557	0.00170989	0.475115	0.206029	0.0954336	8.29174e-19	3.14513e-13	1.45758e-21	0.00130279	6.33971e-15	2.61076e-13	1.72704e-12	1.13791e-05	5.24874e-10	3.01934e-39	2.60175e-38	1.19784e-21	2.37006e-13	0	9.23751e-16	4.37e-21	0.030742	9.07708e-15	8.2204e-19	7.42961e-20	1.8747e-16	2.38002e-14	5.80144e-17	5.42011e-13	2.51423e-15	6.20225e-09	3.20003e-17	1.00719e-18	9.2526e-19	3.27118e-17	2.11277e-14	3.45055e-14	5.36402e-13	3.98504e-15	1.55249e-07	0.123429	0.213659	0.0839201	0.0900609	0.00104897	4.46822e-05	0.0127382
WF_4_post_I_Tetrafoil	6.75927e-05	9.49834e-06	0.0986078	0.00554624	0.128336	0.605444	5.71184e-06	1.2416e-24	1.95565e-17	9.21768e-38	8.36406e-08	7.71786e-16	2.59857e-52	1.99397e-14	0.0134086	4.18729e-18	6.82293e-46	8.4066e-37	4.50412e-69	2.89219e-35	9.23751e-16	0	9.1704e-24	3.6559e-05	8.91391e-22	4.18271e-26	6.68539e-26	2.751e-24	1.07867e-21	5.59781e-19	1.76421e-22	8.86495e-26	1.57126e-12	1.06187e-21	6.4141e-27	2.40513e-23	3.40898e-26	6.33707e-21	7.85777e-16	4.04148e-21	2.14783e-24	2.56639e-14	0.23144	0.108807	0.0921065	0.0812562	2.34174e-05	2.59936e-08	0.000707592
WF_4_post_I_2ndAstig	0.0206056	0.00126162	0.988057	0.0514677	0.012314	0.960684	0.337918	8.11576e-20	3.52982e-16	6.26562e-22	1.29594e-06	2.23641e-15	6.1731e-18	6.1198e-29	0.881589	6.13088e-14	8.19632e-49	8.11161e-58	1.11237e-42	3.24422e-45	4.37e-21	9.1704e-24	0	0.035291	6.56246e-13	6.95035e-15	2.00164e-11	2.10389e-15	5.9953e-08	4.04514e-16	3.65717e-14	1.59028e-17	2.37942e-10	3.2346e-15	8.36989e-15	1.39513e-11	1.39719e-15	1.31753e-08	6.03519e-15	5.81555e-14	5.13498e-16	2.0077e-10	0.149819	0.144966	0.0206078	0.0104009	1.58492e-06	4.21121e-07	4.91024e-06
WF_4_post_I_Spherical	0.903708	0.6919	0.673553	0.433763	0.901599	0.130084	0.19878	0.007902	0.156796	8.23876e-10	0.587971	0.125599	1.50003e-05	1.03023e-06	0.0621399	0.727899	0.00140482	0.00916518	4.01306e-06	0.0152402	0.030742	3.6559e-05	0.035291	0	2.39499e-14	5.25298e-26	1.61761e-17	7.89175e-28	2.92928e-14	5.05627e-18	5.03367e-29	5.47067e-22	1.98846e-30	3.74395e-20	1.14501e-24	5.4309e-18	1.6553e-26	6.95371e-16	1.26811e-16	6.09105e-28	6.44573e-23	3.38671e-39	0.889299	0.988164	0.894379	0.840517	0.940575	0.984182	0.0724489
WF_6_post_O_Astigmatism	1.50121e-06	0.000729354	0.0276233	8.9776e-05	0.486625	0.148445	1.68365e-10	7.83727e-18	4.9127e-13	3.25728e-24	1.62451e-05	5.64719e-12	1.78644e-12	4.11683e-10	1.22491e-06	3.27509e-10	2.18588e-22	1.96755e-20	1.59216e-21	1.48981e-16	9.07708e-15	8.91391e-22	6.56246e-13	2.39499e-14	0	4.02252e-72	4.38714e-54	8.92845e-69	5.13145e-44	1.58068e-37	1.24723e-52	1.74853e-73	1.32195e-34	1.72667e-78	8.92665e-67	4.15064e-49	3.50909e-68	1.88639e-42	3.04211e-34	1.9743e-52	1.45579e-70	2.55692e-30	0.342813	0.0989342	0.206128	0.150994	0.00120206	8.25208e-06	0.00012369
WF_6_post_O_TotalHOA	0.00183142	0.00428286	0.0468763	0.000120289	0.717753	0.353864	2.63588e-05	2.15869e-16	2.45444e-10	5.88225e-36	0.00026544	8.22913e-10	1.53172e-16	1.64866e-14	3.65813e-08	1.75394e-07	7.11234e-27	7.72637e-24	2.1638e-27	8.13978e-17	8.2204e-19	4.18271e-26	6.95035e-15	5.25298e-26	4.02252e-72	0	2.63216e-82	8.13711e-137	4.04195e-57	1.70293e-54	1.70488e-86	6.3478e-89	1.72282e-48	5.27516e-99	2.75142e-142	9.68119e-79	2.14947e-130	7.28954e-62	2.46918e-47	1.49871e-86	5.19796e-90	3.83538e-43	0.207376	0.100592	0.143008	0.181037	0.00508548	8.92324e-05	0.000425685
WF_6_post_O_Third	5.50287e-05	8.54544e-05	0.0169771	2.91547e-05	0.316465	0.08189	6.14026e-08	2.65054e-19	8.44535e-13	1.57335e-35	5.78564e-07	4.6855e-10	4.44158e-17	3.55176e-14	5.53985e-09	3.68531e-07	3.797e-24	3.44899e-21	1.1206e-23	2.34288e-14	7.42961e-20	6.68539e-26	2.00164e-11	1.61761e-17	4.38714e-54	2.63216e-82	0	3.35171e-58	7.23927e-95	4.96406e-54	8.30861e-52	1.35426e-50	8.77095e-27	1.24843e-56	2.20593e-74	9.44727e-89	5.75758e-59	8.96056e-72	1.4841e-42	1.32688e-51	4.72344e-50	6.80559e-25	0.165415	0.0418746	0.0507662	0.130664	0.0096916	2.96761e-05	0.00923955
WF_6_post_O_Fourth	0.00951669	0.0210126	0.0946387	0.000538158	0.925589	0.590422	0.000447451	6.82504e-14	1.22526e-08	2.19789e-32	0.00307381	7.52188e-09	7.78831e-15	3.8768e-13	8.68147e-08	2.07843e-07	1.69555e-25	8.81564e-23	1.09415e-26	9.45014e-17	1.8747e-16	2.751e-24	2.10389e-15	7.89175e-28	8.92845e-69	8.13711e-137	3.35171e-58	0	3.94403e-43	1.38198e-46	1.51915e-87	3.84333e-98	2.56571e-57	9.39214e-104	8.64372e-122	1.27801e-62	3.21435e-171	7.63523e-51	4.20573e-44	6.83737e-88	2.33464e-102	6.15424e-50	0.227201	0.134238	0.196449	0.222843	0.00598693	0.00024715	0.000210233
WF_6_post_O_Trefoil	9.20315e-06	0.00023409	0.0502888	0.000389799	0.197238	0.042141	4.15806e-10	5.55313e-13	1.20812e-08	2.64789e-28	6.81245e-07	2.87807e-05	9.40052e-13	6.88241e-10	3.19745e-12	8.08039e-06	2.63399e-18	2.18603e-16	1.47696e-17	2.02327e-12	2.38002e-14	1.07867e-21	5.9953e-08	2.92928e-14	5.13145e-44	4.04195e-57	7.23927e-95	3.94403e-43	0	1.22867e-30	2.20925e-44	5.65459e-37	1.0896e-22	9.421e-43	9.58444e-51	3.78434e-60	6.14236e-42	9.52829e-73	2.82419e-25	5.79013e-43	4.8423e-36	6.58442e-20	0.176243	0.0520706	0.0532812	0.19517	0.0443126	0.000608556	0.0693153
WF_6_post_O_Coma	0.00640566	0.000177949	0.0266095	1.9668e-05	0.807535	0.249123	0.00106291	3.71392e-24	5.67483e-18	3.99863e-29	6.01242e-07	5.98143e-18	5.41196e-15	7.41583e-20	0.00328835	8.91828e-06	1.52698e-21	2.25274e-20	5.55043e-22	1.0794e-13	5.80144e-17	5.59781e-19	4.04514e-16	5.05627e-18	1.58068e-37	1.70293e-54	4.96406e-54	1.38198e-46	1.22867e-30	0	6.32138e-38	2.58253e-50	1.07464e-23	4.99657e-48	2.55435e-51	3.68107e-48	1.94534e-47	9.68652e-31	2.60218e-79	2.34091e-39	1.73741e-49	4.66469e-24	0.227956	0.0600221	0.099055	0.164725	0.00670775	0.000215567	0.000800487
WF_6_post_O_Tetrafoil	0.00371969	0.0164427	0.0753074	0.000436165	0.907332	0.320336	1.8987e-05	3.8435e-11	6.81521e-07	4.75827e-31	0.00361845	5.04599e-07	7.82722e-15	4.54581e-15	4.51482e-06	5.80624e-05	1.95824e-22	6.2003e-21	3.245e-24	3.33819e-17	5.42011e-13	1.76421e-22	3.65717e-14	5.03367e-29	1.24723e-52	1.70488e-86	8.30861e-52	1.51915e-87	2.20925e-44	6.32138e-38	0	3.66505e-62	2.75207e-49	8.68074e-69	1.21202e-81	1.28131e-52	2.67512e-84	2.96536e-51	9.31175e-35	6.14437e-158	2.62105e-62	5.72086e-48	0.0950831	0.0376136	0.0570656	0.0617846	0.000551646	8.25947e-05	2.02439e-05
WF_6_post_O_2ndAstig	0.000524064	0.00343865	0.0986822	0.000106183	0.630344	0.366776	6.46078e-05	1.47687e-17	6.10239e-12	2.9168e-31	0.000181392	3.85519e-12	3.12875e-15	1.95095e-15	6.23766e-06	1.28508e-09	6.20565e-26	1.21084e-23	4.87057e-27	4.5455e-19	2.51423e-15	8.86495e-26	1.59028e-17	5.47067e-22	1.74853e-73	6.3478e-89	1.35426e-50	3.84333e-98	5.65459e-37	2.58253e-50	3.66505e-62	0	2.41374e-40	7.70679e-106	3.68929e-81	6.66338e-51	2.97418e-93	1.68527e-41	6.21018e-44	4.36332e-60	4.5341e-177	2.14171e-37	0.35196	0.176102	0.361823	0.321828	0.00647582	9.5592e-05	0.000224621
WF_6_post_O_Spherical	0.447624	0.495211	0.213537	0.0365672	0.911387	0.496166	0.0638498	2.28676e-06	0.000876592	8.20811e-18	0.561949	8.26373e-06	1.5712e-06	1.76911e-07	5.19472e-08	0.00125933	1.23772e-13	2.74096e-13	6.92535e-14	2.23688e-10	6.20225e-09	1.57126e-12	2.37942e-10	1.98846e-30	1.32195e-34	1.72282e-48	8.77095e-27	2.56571e-57	1.0896e-22	1.07464e-23	2.75207e-49	2.41374e-40	0	2.87322e-43	4.976e-46	1.80924e-30	6.36915e-52	2.18626e-28	7.9079e-25	6.40511e-52	7.7983e-41	1.18651e-79	0.586005	0.46595	0.451934	0.320433	0.0324236	0.0416104	0.00104715
WF_6_post_I_Astigmatism	0.00211064	0.00292717	0.0272294	8.46437e-05	0.641297	0.237939	0.000775395	2.18136e-15	3.82724e-10	3.60702e-30	0.000428213	8.53236e-10	5.5287e-12	1.35428e-11	2.6789e-09	3.03228e-08	8.46062e-25	3.54252e-23	1.87346e-23	5.55437e-17	3.20003e-17	1.06187e-21	3.2346e-15	3.74395e-20	1.72667e-78	5.27516e-99	1.24843e-56	9.39214e-104	9.421e-43	4.99657e-48	8.68074e-69	7.70679e-106	2.87322e-43	0	1.41485e-91	7.50241e-58	3.33424e-99	1.30873e-47	6.86198e-45	1.48505e-69	4.12064e-109	1.49513e-35	0.214401	0.0859448	0.284427	0.286571	0.00529312	8.91833e-05	0.00015472
WF_6_post_I_TotalHOA	0.0036323	0.00531433	0.0387084	0.000131372	0.834844	0.438719	6.32029e-05	1.00957e-14	6.97255e-09	1.10527e-34	0.00234165	3.66973e-09	1.05488e-16	1.82761e-13	2.91398e-08	8.85571e-08	7.19611e-27	2.33723e-23	4.53921e-28	9.16724e-17	1.00719e-18	6.4141e-27	8.36989e-15	1.14501e-24	8.92665e-67	2.75142e-142	2.20593e-74	8.64372e-122	9.58444e-51	2.55435e-51	1.21202e-81	3.68929e-81	4.976e-46	1.41485e-91	0	3.00081e-91	4.59089e-139	4.45098e-66	2.97579e-52	4.19355e-86	5.95061e-86	3.25877e-41	0.22602	0.0877101	0.165327	0.211239	0.00442369	2.06186e-05	0.000897017
WF_6_post_I_Third	0.00155457	0.00164753	0.061354	8.55989e-05	0.570959	0.249167	1.50727e-05	2.82344e-12	5.92845e-07	2.30119e-33	0.00751128	5.91681e-07	6.1964e-15	9.49951e-13	3.67947e-10	2.41213e-06	3.82993e-22	7.51478e-19	7.1016e-23	1.55735e-12	9.2526e-19	2.40513e-23	1.39513e-11	5.4309e-18	4.15064e-49	9.68119e-79	9.44727e-89	1.27801e-62	3.78434e-60	3.68107e-48	1.28131e-52	6.66338e-51	1.80924e-30	7.50241e-58	3.00081e-91	0	2.52362e-65	1.23328e-97	6.46072e-55	2.58052e-55	2.32034e-53	1.52792e-25	0.221504	0.0488118	0.100838	0.193696	0.0246175	1.98586e-05	0.0341725
WF_6_post_I_Fourth	0.00858354	0.0133923	0.044148	0.000319759	0.899028	0.574561	0.000341664	7.54386e-15	2.9546e-09	1.34158e-32	0.00211086	1.25791e-09	4.58085e-16	5.57604e-13	2.0884e-07	5.61387e-08	1.00032e-26	1.55567e-23	2.37577e-28	2.18415e-17	3.27118e-17	3.40898e-26	1.39719e-15	1.6553e-26	3.50909e-68	2.14947e-130	5.75758e-59	3.21435e-171	6.14236e-42	1.94534e-47	2.67512e-84	2.97418e-93	6.36915e-52	3.33424e-99	4.59089e-139	2.52362e-65	0	2.43547e-50	4.13476e-46	6.00516e-87	8.54814e-100	1.29562e-47	0.232338	0.118061	0.181999	0.212982	0.00309514	6.33595e-05	0.000177396
WF_6_post_I_Trefoil	0.000401631	0.00412212	0.115953	0.000379004	0.443564	0.208175	2.66451e-07	1.58296e-07	0.000799869	1.25304e-29	0.094774	0.000414003	2.26728e-12	2.17468e-10	2.01144e-13	6.99041e-05	2.03706e-17	3.4158e-15	9.25464e-18	8.07335e-11	2.11277e-14	6.33707e-21	1.31753e-08	6.95371e-16	1.88639e-42	7.28954e-62	8.96056e-72	7.63523e-51	9.52829e-73	9.68652e-31	2.96536e-51	1.68527e-41	2.18626e-28	1.30873e-47	4.45098e-66	1.23328e-97	2.43547e-50	0	5.53389e-33	2.19428e-52	3.50709e-42	2.50647e-22	0.267921	0.0651616	0.143749	0.284935	0.0805476	0.000280173	0.158185
WF_6_post_I_Coma	0.036377	0.00152	0.164955	0.000191552	0.513167	0.373497	0.0124303	9.45745e-15	3.07223e-10	5.38744e-23	0.000401168	5.18897e-10	7.43399e-11	5.64867e-14	0.000418177	2.74648e-05	2.38834e-18	1.07536e-16	9.00059e-20	8.43955e-12	3.45055e-14	7.85777e-16	6.03519e-15	1.26811e-16	3.04211e-34	2.46918e-47	1.4841e-42	4.20573e-44	2.82419e-25	2.60218e-79	9.31175e-35	6.21018e-44	7.9079e-25	6.86198e-45	2.97579e-52	6.46072e-55	4.13476e-46	5.53389e-33	0	1.3892e-37	4.50485e-46	3.23007e-23	0.243095	0.0447363	0.116121	0.212779	0.0206457	0.000131403	0.00771338
WF_6_post_I_Tetrafoil	0.00587382	0.0155959	0.0397157	0.000301304	0.755701	0.39589	3.46161e-05	1.25058e-10	1.3559e-06	9.62029e-29	0.00795883	3.94414e-07	4.56478e-13	8.23171e-14	1.93709e-06	0.000250558	2.46345e-21	5.46361e-20	1.16385e-22	3.48169e-16	5.36402e-13	4.04148e-21	5.81555e-14	6.09105e-28	1.9743e-52	1.49871e-86	1.32688e-51	6.83737e-88	5.79013e-43	2.34091e-39	6.14437e-158	4.36332e-60	6.40511e-52	1.48505e-69	4.19355e-86	2.58052e-55	6.00516e-87	2.19428e-52	1.3892e-37	0	6.30079e-61	6.13876e-47	0.0920673	0.0375291	0.056373	0.078461	0.000804382	0.000146427	4.11074e-05
WF_6_post_I_2ndAstig	0.00127967	0.00567146	0.0847818	0.000104536	0.765043	0.378648	0.000221893	4.3896e-16	1.37282e-10	1.105e-30	0.000562889	1.01243e-10	2.248e-14	2.85507e-14	1.52934e-06	3.93629e-09	1.06905e-24	3.49593e-22	5.51341e-26	1.53292e-17	3.98504e-15	2.14783e-24	5.13498e-16	6.44573e-23	1.45579e-70	5.19796e-90	4.72344e-50	2.33464e-102	4.8423e-36	1.73741e-49	2.62105e-62	4.5341e-177	7.7983e-41	4.12064e-109	5.95061e-86	2.32034e-53	8.54814e-100	3.50709e-42	4.50485e-46	6.30079e-61	0	1.14822e-36	0.311443	0.151535	0.329437	0.325606	0.0073344	0.000106286	0.000248284
WF_6_post_I_Spherical	0.391311	0.434625	0.227361	0.0552468	0.55063	0.645686	0.036186	4.51728e-08	2.22239e-05	1.22171e-16	0.158039	6.87862e-08	3.93143e-09	4.20538e-09	0.000881877	0.000172343	3.1265e-13	1.43894e-12	1.54408e-15	7.89274e-11	1.55249e-07	2.56639e-14	2.0077e-10	3.38671e-39	2.55692e-30	3.83538e-43	6.80559e-25	6.15424e-50	6.58442e-20	4.66469e-24	5.72086e-48	2.14171e-37	1.18651e-79	1.49513e-35	3.25877e-41	1.52792e-25	1.29562e-47	2.50647e-22	3.23007e-23	6.13876e-47	1.14822e-36	0	0.836483	0.552527	0.539646	0.303741	0.014752	0.0107946	0.000754401
C_6.3_post	0.0829301	0.00834803	0.227067	0.0261209	0.0356751	0.00515608	0.202325	0.28365	0.274737	0.138934	0.380748	0.370773	0.460747	0.077988	0.925873	0.810372	0.0764763	0.0614851	0.117168	0.0899324	0.123429	0.23144	0.149819	0.889299	0.342813	0.207376	0.165415	0.227201	0.176243	0.227956	0.0950831	0.35196	0.586005	0.214401	0.22602	0.221504	0.232338	0.267921	0.243095	0.0920673	0.311443	0.836483	0	7.31669e-35	7.2874e-11	2.0041e-08	2.93241e-05	1.53116e-06	3.43586e-07
C_4.0_post	0.000268586	5.39022e-06	0.000857952	0.0172351	0.00397113	0.00547627	0.0184786	0.257811	0.321312	0.0268838	0.750012	0.204532	0.418917	0.00940238	0.720119	0.843529	0.14768	0.101826	0.128141	0.0936497	0.213659	0.108807	0.144966	0.988164	0.0989342	0.100592	0.0418746	0.134238	0.0520706	0.0600221	0.0376136	0.176102	0.46595	0.0859448	0.0877101	0.0488118	0.118061	0.0651616	0.0447363	0.0375291	0.151535	0.552527	7.31669e-35	0	9.77425e-38	4.39641e-32	5.08494e-19	1.90209e-19	1.29676e-15
C_2.5_post	0.00155214	0.000122939	0.0100014	0.0951029	0.0119017	0.191045	0.00891629	0.347838	0.420079	0.0313389	0.804169	0.268756	0.354223	0.000749267	0.764832	0.742653	0.100407	0.0527248	0.0861553	0.0667996	0.0839201	0.0921065	0.0206078	0.894379	0.206128	0.143008	0.0507662	0.196449	0.0532812	0.099055	0.0570656	0.361823	0.451934	0.284427	0.165327	0.100838	0.181999	0.143749	0.116121	0.056373	0.329437	0.539646	7.2874e-11	9.77425e-38	0	4.11545e-72	4.74714e-24	5.53293e-11	3.33917e-14
C_1.6_post	0.0025188	5.47356e-05	0.0508778	0.0145167	0.0944471	0.0104093	0.0114191	0.290481	0.342758	0.0568615	0.923442	0.123954	0.195581	0.000496449	0.196748	0.984519	0.106342	0.0492617	0.0894086	0.0635735	0.0900609	0.0812562	0.0104009	0.840517	0.150994	0.181037	0.130664	0.222843	0.19517	0.164725	0.0617846	0.321828	0.320433	0.286571	0.211239	0.193696	0.212982	0.284935	0.212779	0.078461	0.325606	0.303741	2.0041e-08	4.39641e-32	4.11545e-72	0	2.07505e-44	7.18073e-17	2.23439e-20
C_1.0_post	3.33883e-05	2.43577e-07	0.0395908	0.000355988	0.930586	0.000614785	0.000193132	8.31703e-05	0.000259405	0.000247275	0.0888453	8.50932e-06	7.3725e-05	4.40863e-07	0.0174417	0.00365995	7.98115e-06	1.28483e-06	3.76452e-05	3.81101e-07	0.00104897	2.34174e-05	1.58492e-06	0.940575	0.00120206	0.00508548	0.0096916	0.00598693	0.0443126	0.00670775	0.000551646	0.00647582	0.0324236	0.00529312	0.00442369	0.0246175	0.00309514	0.0805476	0.0206457	0.000804382	0.0073344	0.014752	2.93241e-05	5.08494e-19	4.74714e-24	2.07505e-44	0	3.10928e-29	2.7275e-35
C_0.7_post	0.000307775	3.45108e-06	0.0132482	0.000349929	0.947068	0.00135711	0.00098142	4.14113e-06	8.23648e-05	9.39922e-06	0.020253	2.91912e-05	4.43471e-07	5.42798e-06	0.205698	1.80826e-07	1.2272e-08	1.93011e-08	1.4174e-07	2.07841e-09	4.46822e-05	2.59936e-08	4.21121e-07	0.984182	8.25208e-06	8.92324e-05	2.96761e-05	0.00024715	0.000608556	0.000215567	8.25947e-05	9.5592e-05	0.0416104	8.91833e-05	2.06186e-05	1.98586e-05	6.33595e-05	0.000280173	0.000131403	0.000146427	0.000106286	0.0107946	1.53116e-06	1.90209e-19	5.53293e-11	7.18073e-17	3.10928e-29	0	9.38156e-16
G_6.3_post	3.21917e-05	1.98985e-06	0.0603794	0.0034093	0.509537	0.0418919	0.0125633	0.000268346	0.000990262	0.000123189	0.171969	0.00014762	0.000428699	2.28112e-08	0.00596449	0.0832771	6.86917e-06	3.51647e-06	9.68601e-06	3.90181e-07	0.0127382	0.000707592	4.91024e-06	0.0724489	0.00012369	0.000425685	0.00923955	0.000210233	0.0693153	0.000800487	2.02439e-05	0.000224621	0.00104715	0.00015472	0.000897017	0.0341725	0.000177396	0.158185	0.00771338	4.11074e-05	0.000248284	0.000754401	3.43586e-07	1.29676e-15	3.33917e-14	2.23439e-20	2.7275e-35	9.38156e-16	0
G_4.0_post	0.0025476	4.11997e-05	0.000954609	0.299522	0.0263795	0.287001	0.209348	0.00669824	0.0157949	0.00246527	0.182542	0.0145	0.106019	0.000607281	0.816936	0.154285	0.0152091	0.00675597	0.0205428	0.00264143	0.132591	0.037557	0.00611969	0.518598	0.0330355	0.0441156	0.0569071	0.0414444	0.115875	0.0451887	0.0244691	0.0359381	0.161778	0.0228408	0.0437097	0.0937599	0.0329898	0.174313	0.0830428	0.029142	0.0373176	0.109042	4.19308e-09	4.01237e-39	1.63848e-29	1.01544e-32	1.8634e-31	9.77085e-21	2.1684e-23
G_2.5_post	0.00013263	7.14268e-07	0.00449829	0.0100533	0.707102	0.133335	0.00540274	0.000694423	0.00258077	0.00143192	0.287568	6.62596e-05	0.00378566	0.00135662	0.379642	0.00484968	0.00855285	0.00474077	0.00480993	0.000306513	0.192829	0.00155764	0.0103001	0.183841	0.00237137	0.0129482	0.0288497	0.010395	0.132682	0.0156167	0.00334437	0.00735926	0.0174085	0.00501216	0.00504876	0.020959	0.00466702	0.0740338	0.0104711	0.00393053	0.00717617	0.00165606	2.07545e-05	1.72454e-24	4.26132e-14	2.21209e-22	1.81661e-29	3.81377e-22	1.21415e-24
G_1.6_post	0.000219099	2.31216e-06	0.022265	0.00668465	0.320424	0.00286329	6.24301e-05	4.86575e-07	2.08822e-06	7.02152e-05	0.0133288	8.26417e-09	6.96432e-07	0.000885159	0.164967	1.71952e-08	1.44181e-06	5.35506e-07	3.81004e-06	3.7174e-10	0.00748522	4.64993e-08	6.08129e-05	0.327781	1.78798e-05	0.000444249	0.000493532	0.000546508	0.00401715	0.00203828	6.26468e-05	0.000689151	0.00399884	0.00030959	7.12231e-05	0.000670942	0.000101919	0.00433131	0.00120057	7.66753e-05	0.000921849	2.57553e-05	0.00209345	2.59062e-15	3.4403e-09	9.09592e-14	4.64655e-30	4.966e-28	1.78665e-19
G_1.0_post	0.000186863	3.4604e-06	0.10052	0.00759235	0.457513	0.000653184	0.00170483	8.99631e-10	1.14348e-08	3.33916e-07	0.000372825	3.06475e-09	4.78682e-08	1.79772e-06	0.308334	8.07885e-11	2.36812e-10	1.85456e-11	3.59772e-08	5.18047e-14	6.292e-05	1.24014e-08	1.8034e-08	0.695896	4.98406e-06	0.000174116	0.000172975	0.000233934	0.00112815	0.00125781	6.26707e-05	0.000117724	0.0052751	7.86133e-05	0.000110248	0.000740234	0.000103018	0.00416203	0.00308713	0.000205476	0.000192636	0.00045003	0.000215087	7.90244e-16	1.23119e-12	4.28768e-18	1.15299e-35	1.59821e-34	1.42712e-22
G_0.7_post	0.000106441	1.21601e-08	0.00979517	4.25033e-05	0.764839	0.00258606	0.00622392	4.16286e-11	1.36638e-09	2.68762e-07	7.65907e-06	1.03328e-07	1.57533e-07	4.3738e-07	0.532577	2.05735e-07	5.38777e-10	1.0755e-10	7.66351e-08	1.22928e-11	1.32551e-06	2.28494e-07	5.85582e-09	0.802809	2.12438e-05	0.00043791	0.00015309	0.00102113	0.00157187	0.00034932	0.000928417	0.000154567	0.128506	0.000183918	0.00032779	0.000656235	0.000464653	0.00529163	0.00161371	0.00259014	0.000287685	0.0348947	0.000988257	3.46849e-11	1.96375e-08	1.50262e-12	7.68274e-23	3.59787e-36	1.41538e-15
General_Health_post	0.0887	0.00687479	0.595376	0.0888168	0.00198735	0.047316	0.0260561	0.586346	0.56603	0.116976	0.396777	0.892656	0.362065	0.0367999	0.304996	0.220808	0.228038	0.284726	0.162744	0.517304	0.458245	0.767095	0.183609	0.686955	0.845668	0.957183	0.93317	0.873678	0.622113	0.6864	0.704211	0.916532	0.405384	0.58985	0.898169	0.873871	0.836444	0.691023	0.548885	0.732052	0.931706	0.370918	0.0424717	0.0154322	0.142684	0.205962	0.13392	0.77909	0.0039969
General_Vision_post	0.450549	0.0551412	0.0949723	0.167538	0.00070854	0.0244491	0.185191	0.890576	0.773202	0.0475145	0.0881881	0.263507	0.15464	0.362081	0.206707	0.00492769	0.505598	0.744469	0.203653	0.158614	0.154504	0.093396	0.66147	0.191231	0.328279	0.293294	0.455355	0.184584	0.647299	0.298495	0.518677	0.0893538	0.114634	0.520741	0.188636	0.120357	0.184338	0.189327	0.0586258	0.623544	0.0669596	0.079215	0.308013	0.870893	0.850615	0.372898	0.111728	0.695172	0.22855
Peripheral_Vision_post	0.68826	0.57258	0.912383	0.119892	0.274556	0.667155	0.00636223	0.384902	0.598258	0.0515176	0.727492	0.534098	0.605842	0.336507	0.0111324	0.289356	0.557121	0.510654	0.706768	0.583779	0.283866	0.297883	0.987047	0.443223	0.189663	0.0850305	0.0502587	0.118157	0.0100285	0.345459	0.173617	0.126947	0.10456	0.209554	0.143842	0.056535	0.179322	0.0091119	0.537085	0.159694	0.164204	0.354968	0.800389	0.328467	0.859278	0.904089	0.498733	0.171235	0.0796095
Ocular_Pain_post	0.213556	0.965632	0.474359	0.320419	0.116336	0.685315	0.000125606	0.0476652	0.0422056	0.0189026	0.00900837	0.240891	0.214706	0.995832	0.00171809	1.44308e-06	0.0792251	0.074805	0.0923432	0.00267611	0.857613	0.0134386	0.296155	0.326718	1.42547e-05	0.00137032	0.000323215	0.0015172	2.06835e-05	0.0178117	0.0144958	0.000387997	0.00723747	0.000737426	0.000950671	0.000280682	0.0019807	0.000174987	0.000908306	0.0162487	0.000400205	0.0158695	0.649546	0.963155	0.37202	0.144524	0.208026	0.200127	0.0889086
Color_Vision_post	0.519458	0.383652	0.3875	0.209364	0.000140267	0.0782594	0.0274426	0.663535	0.424565	0.872217	0.0274885	0.256928	0.145973	0.890051	0.0369105	0.0290598	0.853672	0.775839	0.693267	0.616971	0.290046	0.132528	0.867728	0.404612	0.68626	0.916372	0.655125	0.960545	0.231573	0.403066	0.761814	0.979572	0.494433	0.626481	0.480756	0.571081	0.637369	0.838321	0.0571111	0.525588	0.910384	0.123757	0.472309	0.802727	0.672642	0.709255	0.336578	0.0116661	0.856991
Role_Limitation_post	0.466531	0.224738	0.0860726	0.692763	0.00423599	0.0332547	0.00019711	0.107444	0.24715	0.0534238	0.984693	0.0258465	0.0197453	0.306539	0.32359	0.00105676	0.42175	0.333598	0.411847	0.234085	0.122233	0.00773022	0.684511	0.544171	0.0841899	0.131696	0.0677476	0.215939	0.0655814	0.239561	0.150301	0.0328385	0.725953	0.108827	0.0632416	0.0415647	0.141881	0.0123436	0.336323	0.188034	0.0418991	0.396627	0.0586672	0.370524	0.324992	0.62628	0.263415	0.00790266	0.181412
Mental_Health_post	0.0802601	0.0750536	0.661058	0.0865622	0.00366844	0.26366	3.72602e-11	0.508609	0.567905	0.106161	0.940075	0.317051	0.0201384	0.265874	0.98927	0.00118588	0.38362	0.388756	0.120809	0.118123	0.845107	0.00683705	0.58566	0.0323781	0.00372062	0.0143092	0.0130607	0.0168841	0.00184395	0.283568	0.00502945	0.0211731	0.0104827	0.101434	0.00964072	0.0196871	0.0125301	0.0057334	0.171092	0.00607691	0.0231234	0.00213502	0.437132	0.326678	0.48694	0.839733	0.32708	0.143696	0.779209
Social_Function_post	0.133154	0.00451242	0.683619	0.65301	0.112973	0.315943	0.283026	0.0470822	0.0268629	0.55193	4.55933e-05	0.857987	0.658997	0.743031	0.151798	0.0354652	0.275154	0.243068	0.465825	0.095388	0.97234	0.900662	0.273314	0.314757	0.0262812	0.14068	0.0762135	0.149053	0.041308	0.120959	0.303858	0.126901	0.26569	0.0216227	0.164887	0.16707	0.184672	0.361346	0.0236943	0.312832	0.110742	0.416458	0.455338	0.177549	0.94607	0.587988	0.614796	0.566274	0.264714
Dependence_post	0.293773	0.114634	0.142159	0.217094	0.000179066	0.00724592	0.288909	0.348629	0.538325	0.364471	0.337991	0.0337718	0.0143821	0.347751	0.125631	0.00716603	0.560063	0.565062	0.317489	0.413951	0.497647	0.0622122	0.489029	0.283135	0.684822	0.833259	0.963319	0.858019	0.484356	0.588232	0.561929	0.68481	0.730228	0.866635	0.561591	0.875732	0.60575	0.955225	0.849092	0.59222	0.691059	0.206574	0.0750169	0.0845416	0.181262	0.599851	0.0754129	0.0403502	0.781493
Near_Vision_post	0.0490946	0.316493	0.0303297	0.667787	0.683241	0.582895	1.87095e-06	0.406452	0.576178	0.0675635	0.317379	0.0416024	0.00297592	0.0998171	0.247471	0.757845	0.423258	0.399861	0.231861	0.636268	0.0810702	0.0195106	0.767174	0.217268	0.180294	0.101432	0.0235714	0.217009	0.0366194	0.142811	0.0220058	0.532308	0.517375	0.42451	0.046048	0.0246627	0.10526	0.0162982	0.249624	0.0122986	0.495898	0.312945	0.0912456	0.214458	0.01733	0.0137192	0.00044249	0.00453662	0.235405
Driving_General_post	0.709605	0.523972	0.937343	0.633424	0.309479	0.994989	5.28085e-07	0.63034	0.975537	0.00208205	0.171925	0.223927	0.00054496	0.0122365	0.396892	0.28872	0.0326753	0.0483624	0.0249472	0.120058	0.0131304	0.00225913	0.216955	0.0361526	0.00287606	0.000511508	0.000113774	0.00172963	7.85827e-05	0.00690703	0.000151727	0.0088684	0.015126	0.0293538	0.000301605	0.000101361	0.00095261	3.18248e-05	0.0157505	0.00014045	0.00969815	0.00872339	0.0226222	0.18569	0.033328	0.0290519	0.0257639	0.00183505	0.168668
Distance_Vision_post	0.813388	0.0529554	0.219932	0.949831	0.407063	0.231031	0.000387904	0.837858	0.791918	0.0376604	0.0176894	0.0742776	0.0317917	0.190513	0.178855	0.602619	0.645015	0.795263	0.351168	0.378385	0.0881189	0.0218635	0.751392	0.420086	0.531563	0.12763	0.104408	0.171225	0.170479	0.138847	0.101301	0.273534	0.268045	0.598343	0.117999	0.0852593	0.133562	0.0478249	0.363596	0.0823528	0.29113	0.206859	0.721842	0.931596	0.275155	0.325387	0.732672	0.87176	0.425732
25-item_post	0.64369	0.0151715	0.916867	0.210896	0.00115423	0.0299456	3.35539e-06	0.844346	0.838767	0.13339	0.0987898	0.152708	0.0624945	0.71039	0.175194	0.0304463	0.743815	0.776369	0.491251	0.589952	0.692739	0.0145091	0.731243	0.216569	0.110346	0.0657309	0.0430394	0.0902791	0.029895	0.177122	0.0753257	0.0803405	0.0537763	0.342287	0.0404512	0.0240183	0.0700872	0.00636728	0.168956	0.0707684	0.0925652	0.0273519	0.303506	0.274126	0.715264	0.706465	0.829198	0.322121	0.0441488
Driving_Daytime_post	0.283342	0.128427	0.281337	0.680451	0.308008	0.881687	1.50213e-06	0.637634	0.492818	0.269301	0.372782	0.778799	0.0877514	0.0691272	0.769095	0.222469	0.154525	0.169572	0.273571	0.172756	0.119322	0.161821	0.213693	0.129313	0.00310704	0.0108804	0.012188	0.0183991	0.00477404	0.0936887	0.00134659	0.0339731	0.175003	0.057258	0.00743937	0.0120158	0.013003	0.00318478	0.0977945	0.000967134	0.0434567	0.0963144	0.924474	0.980912	0.647767	0.882076	0.744129	0.00821513	0.86448
Driving_Nighttime_post	0.679095	0.400654	0.208825	0.937377	0.441522	0.659187	6.51445e-06	0.477519	0.350914	0.35964	0.386903	0.393124	0.269042	0.926668	0.110426	0.148989	0.909263	0.891677	0.94916	0.248457	0.0563728	0.266147	0.837168	0.498922	0.0990588	0.0617983	0.0182992	0.123359	0.00272424	0.405567	0.0174683	0.508495	0.318977	0.36861	0.0523795	0.0275745	0.0945096	0.00457194	0.494439	0.00611332	0.528922	0.481613	0.00845098	0.0114865	0.00196804	0.0146681	0.315121	0.330875	0.88892
Driving_Adverse_Conditions_post	0.366726	0.991822	0.709465	0.295768	0.119923	0.926942	1.29567e-06	0.0223941	0.0849965	0.000353613	0.696597	0.00928762	0.000117164	0.00469156	0.0724429	0.00413844	0.000987195	0.000984577	0.00489267	0.0182422	4.02525e-05	3.00956e-05	0.00891609	0.116495	0.000175945	5.73843e-05	5.91442e-06	0.000262187	5.52464e-06	0.000513109	4.56452e-05	0.000673979	0.016294	0.00347633	3.59749e-05	1.77909e-05	0.00012217	8.49911e-06	0.00235532	4.56615e-05	0.00094456	0.00567807	0.00647108	0.00234539	0.00714947	0.0148984	0.0353549	2.81735e-05	0.145239
Spectacle Dependence_Distance_post	0.025537	0.846572	0.565217	0.366253	0.864837	0.315685	0.331272	0.000541501	0.00331288	0.00029817	0.0049945	0.0294684	0.0110416	0.125708	0.00678789	0.00925884	0.000151287	0.000142045	0.000928437	0.00181002	0.00354875	0.00110827	0.00213296	0.00326201	2.79682e-05	2.90862e-07	1.50112e-06	1.99415e-07	1.50815e-05	1.37692e-06	5.19413e-06	7.4152e-07	1.76843e-05	2.85626e-07	3.32485e-07	1.48882e-06	2.95147e-07	2.03316e-05	4.75637e-07	8.43224e-06	5.9308e-07	1.06788e-05	0.026954	0.0771003	0.701752	0.51369	0.375578	0.050072	0.157251
Spectacle Dependence_Intermediate_post	0.000361447	0.0409433	0.110911	0.783793	0.390628	0.92044	0.00138025	0.563991	0.404216	0.374385	0.257854	0.718928	0.70646	0.0235247	0.280857	0.554369	0.96978	0.911615	0.677782	0.621608	0.834367	0.894977	0.467578	0.442376	0.968201	0.990484	0.628133	0.799124	0.380792	0.874301	0.946862	0.913578	0.563769	0.580187	0.735542	0.777095	0.733821	0.999105	0.475986	0.983331	0.778378	0.642913	0.00176546	0.000620767	1.35314e-05	0.0055354	0.417805	0.61974	0.0772883
Spectacle Dependence_Near_post	0.725918	0.387194	0.189488	0.11727	0.000844104	0.219752	0.346357	0.0134084	0.0332908	0.000816822	0.371387	0.0102195	1.49179e-05	0.000129503	0.00522408	0.0229127	7.23113e-05	0.000326176	0.000106645	3.28703e-05	0.0673377	0.00245134	0.000282905	0.0359666	0.0846389	0.0278533	0.180966	0.0122909	0.769797	0.0150359	0.0115825	0.00967918	0.24266	0.0341161	0.00650591	0.0365777	0.00473013	0.249788	0.00199318	0.0101707	0.00791049	0.0790638	0.610005	0.92833	0.975155	0.613082	0.00187144	0.000243443	0.00150094
[truncated: 24 more columns]

## Sheet: Supplemetal Table 4(c)
Supplemental Table 4(c) Sample sizes for calculatiing correlation coefficients for LS313
	UDVA_post	CDVA_post	UIVA_post	CIVA_post	UNVA_post	CNVA_post	WF_4_post_O_Astigmatism	WF_4_post_O_TotalHOA	WF_4_post_O_Third	WF_4_post_O_Fourth	WF_4_post_O_Trefoil	WF_4_post_O_Coma	WF_4_post_O_Tetrafoil	WF_4_post_O_2ndAstig	WF_4_post_O_Spherical	WF_4_post_I_Astigmatism	WF_4_post_I_TotalHOA	WF_4_post_I_Third	WF_4_post_I_Fourth	WF_4_post_I_Trefoil	WF_4_post_I_Coma	WF_4_post_I_Tetrafoil	WF_4_post_I_2ndAstig	WF_4_post_I_Spherical	WF_6_post_O_Astigmatism	WF_6_post_O_TotalHOA	WF_6_post_O_Third	WF_6_post_O_Fourth	WF_6_post_O_Trefoil	WF_6_post_O_Coma	WF_6_post_O_Tetrafoil	WF_6_post_O_2ndAstig	WF_6_post_O_Spherical	WF_6_post_I_Astigmatism	WF_6_post_I_TotalHOA	WF_6_post_I_Third	WF_6_post_I_Fourth	WF_6_post_I_Trefoil	WF_6_post_I_Coma	WF_6_post_I_Tetrafoil	WF_6_post_I_2ndAstig	WF_6_post_I_Spherical	C_6.3_post	C_4.0_post	C_2.5_post	C_1.6_post	C_1.0_post	C_0.7_post	G_6.3_post
UDVA_post	164	164	164	164	164	164	164	164	164	164	164	164	164	164	164	164	164	164	164	164	164	164	164	164	164	164	164	164	164	164	164	164	164	164	164	164	164	164	164	164	164	164	164	164	164	163	162	162	164
CDVA_post	164	164	164	164	164	164	164	164	164	164	164	164	164	164	164	164	164	164	164	164	164	164	164	164	164	164	164	164	164	164	164	164	164	164	164	164	164	164	164	164	164	164	164	164	164	163	162	162	164
UIVA_post	164	164	164	164	164	164	164	164	164	164	164	164	164	164	164	164	164	164	164	164	164	164	164	164	164	164	164	164	164	164	164	164	164	164	164	164	164	164	164	164	164	164	164	164	164	163	162	162	164
CIVA_post	164	164	164	164	164	164	164	164	164	164	164	164	164	164	164	164	164	164	164	164	164	164	164	164	164	164	164	164	164	164	164	164	164	164	164	164	164	164	164	164	164	164	164	164	164	163	162	162	164
UNVA_post	164	164	164	164	164	164	164	164	164	164	164	164	164	164	164	164	164	164	164	164	164	164	164	164	164	164	164	164	164	164	164	164	164	164	164	164	164	164	164	164	164	164	164	164	164	163	162	162	164
CNVA_post	164	164	164	164	164	164	164	164	164	164	164	164	164	164	164	164	164	164	164	164	164	164	164	164	164	164	164	164	164	164	164	164	164	164	164	164	164	164	164	164	164	164	164	164	164	163	162	162	164
WF_4_post_O_Astigmatism	164	164	164	164	164	164	164	164	164	164	164	164	164	164	164	164	164	164	164	164	164	164	164	164	164	164	164	164	164	164	164	164	164	164	164	164	164	164	164	164	164	164	164	164	164	163	162	162	164
WF_4_post_O_TotalHOA	164	164	164	164	164	164	164	164	164	164	164	164	164	164	164	164	164	164	164	164	164	164	164	164	164	164	164	164	164	164	164	164	164	164	164	164	164	164	164	164	164	164	164	164	164	163	162	162	164
WF_4_post_O_Third	164	164	164	164	164	164	164	164	164	164	164	164	164	164	164	164	164	164	164	164	164	164	164	164	164	164	164	164	164	164	164	164	164	164	164	164	164	164	164	164	164	164	164	164	164	163	162	162	164
WF_4_post_O_Fourth	164	164	164	164	164	164	164	164	164	164	164	164	164	164	164	164	164	164	164	164	164	164	164	164	164	164	164	164	164	164	164	164	164	164	164	164	164	164	164	164	164	164	164	164	164	163	162	162	164
WF_4_post_O_Trefoil	164	164	164	164	164	164	164	164	164	164	164	164	164	164	164	164	164	164	164	164	164	164	164	164	164	164	164	164	164	164	164	164	164	164	164	164	164	164	164	164	164	164	164	164	164	163	162	162	164
WF_4_post_O_Coma	164	164	164	164	164	164	164	164	164	164	164	164	164	164	164	164	164	164	164	164	164	164	164	164	164	164	164	164	164	164	164	164	164	164	164	164	164	164	164	164	164	164	164	164	164	163	162	162	164
WF_4_post_O_Tetrafoil	164	164	164	164	164	164	164	164	164	164	164	164	164	164	164	164	164	164	164	164	164	164	164	164	164	164	164	164	164	164	164	164	164	164	164	164	164	164	164	164	164	164	164	164	164	163	162	162	164
WF_4_post_O_2ndAstig	164	164	164	164	164	164	164	164	164	164	164	164	164	164	164	164	164	164	164	164	164	164	164	164	164	164	164	164	164	164	164	164	164	164	164	164	164	164	164	164	164	164	164	164	164	163	162	162	164
WF_4_post_O_Spherical	164	164	164	164	164	164	164	164	164	164	164	164	164	164	164	164	164	164	164	164	164	164	164	164	164	164	164	164	164	164	164	164	164	164	164	164	164	164	164	164	164	164	164	164	164	163	162	162	164
WF_4_post_I_Astigmatism	164	164	164	164	164	164	164	164	164	164	164	164	164	164	164	164	164	164	164	164	164	164	164	164	164	164	164	164	164	164	164	164	164	164	164	164	164	164	164	164	164	164	164	164	164	163	162	162	164
WF_4_post_I_TotalHOA	164	164	164	164	164	164	164	164	164	164	164	164	164	164	164	164	164	164	164	164	164	164	164	164	164	164	164	164	164	164	164	164	164	164	164	164	164	164	164	164	164	164	164	164	164	163	162	162	164
WF_4_post_I_Third	164	164	164	164	164	164	164	164	164	164	164	164	164	164	164	164	164	164	164	164	164	164	164	164	164	164	164	164	164	164	164	164	164	164	164	164	164	164	164	164	164	164	164	164	164	163	162	162	164
WF_4_post_I_Fourth	164	164	164	164	164	164	164	164	164	164	164	164	164	164	164	164	164	164	164	164	164	164	164	164	164	164	164	164	164	164	164	164	164	164	164	164	164	164	164	164	164	164	164	164	164	163	162	162	164
WF_4_post_I_Trefoil	164	164	164	164	164	164	164	164	164	164	164	164	164	164	164	164	164	164	164	164	164	164	164	164	164	164	164	164	164	164	164	164	164	164	164	164	164	164	164	164	164	164	164	164	164	163	162	162	164
WF_4_post_I_Coma	164	164	164	164	164	164	164	164	164	164	164	164	164	164	164	164	164	164	164	164	164	164	164	164	164	164	164	164	164	164	164	164	164	164	164	164	164	164	164	164	164	164	164	164	164	163	162	162	164
WF_4_post_I_Tetrafoil	164	164	164	164	164	164	164	164	164	164	164	164	164	164	164	164	164	164	164	164	164	164	164	164	164	164	164	164	164	164	164	164	164	164	164	164	164	164	164	164	164	164	164	164	164	163	162	162	164
WF_4_post_I_2ndAstig	164	164	164	164	164	164	164	164	164	164	164	164	164	164	164	164	164	164	164	164	164	164	164	164	164	164	164	164	164	164	164	164	164	164	164	164	164	164	164	164	164	164	164	164	164	163	162	162	164
WF_4_post_I_Spherical	164	164	164	164	164	164	164	164	164	164	164	164	164	164	164	164	164	164	164	164	164	164	164	164	164	164	164	164	164	164	164	164	164	164	164	164	164	164	164	164	164	164	164	164	164	163	162	162	164
WF_6_post_O_Astigmatism	164	164	164	164	164	164	164	164	164	164	164	164	164	164	164	164	164	164	164	164	164	164	164	164	164	164	164	164	164	164	164	164	164	164	164	164	164	164	164	164	164	164	164	164	164	163	162	162	164
WF_6_post_O_TotalHOA	164	164	164	164	164	164	164	164	164	164	164	164	164	164	164	164	164	164	164	164	164	164	164	164	164	164	164	164	164	164	164	164	164	164	164	164	164	164	164	164	164	164	164	164	164	163	162	162	164
WF_6_post_O_Third	164	164	164	164	164	164	164	164	164	164	164	164	164	164	164	164	164	164	164	164	164	164	164	164	164	164	164	164	164	164	164	164	164	164	164	164	164	164	164	164	164	164	164	164	164	163	162	162	164
WF_6_post_O_Fourth	164	164	164	164	164	164	164	164	164	164	164	164	164	164	164	164	164	164	164	164	164	164	164	164	164	164	164	164	164	164	164	164	164	164	164	164	164	164	164	164	164	164	164	164	164	163	162	162	164
WF_6_post_O_Trefoil	164	164	164	164	164	164	164	164	164	164	164	164	164	164	164	164	164	164	164	164	164	164	164	164	164	164	164	164	164	164	164	164	164	164	164	164	164	164	164	164	164	164	164	164	164	163	162	162	164
WF_6_post_O_Coma	164	164	164	164	164	164	164	164	164	164	164	164	164	164	164	164	164	164	164	164	164	164	164	164	164	164	164	164	164	164	164	164	164	164	164	164	164	164	164	164	164	164	164	164	164	163	162	162	164
WF_6_post_O_Tetrafoil	164	164	164	164	164	164	164	164	164	164	164	164	164	164	164	164	164	164	164	164	164	164	164	164	164	164	164	164	164	164	164	164	164	164	164	164	164	164	164	164	164	164	164	164	164	163	162	162	164
WF_6_post_O_2ndAstig	164	164	164	164	164	164	164	164	164	164	164	164	164	164	164	164	164	164	164	164	164	164	164	164	164	164	164	164	164	164	164	164	164	164	164	164	164	164	164	164	164	164	164	164	164	163	162	162	164
WF_6_post_O_Spherical	164	164	164	164	164	164	164	164	164	164	164	164	164	164	164	164	164	164	164	164	164	164	164	164	164	164	164	164	164	164	164	164	164	164	164	164	164	164	164	164	164	164	164	164	164	163	162	162	164
WF_6_post_I_Astigmatism	164	164	164	164	164	164	164	164	164	164	164	164	164	164	164	164	164	164	164	164	164	164	164	164	164	164	164	164	164	164	164	164	164	164	164	164	164	164	164	164	164	164	164	164	164	163	162	162	164
WF_6_post_I_TotalHOA	164	164	164	164	164	164	164	164	164	164	164	164	164	164	164	164	164	164	164	164	164	164	164	164	164	164	164	164	164	164	164	164	164	164	164	164	164	164	164	164	164	164	164	164	164	163	162	162	164
WF_6_post_I_Third	164	164	164	164	164	164	164	164	164	164	164	164	164	164	164	164	164	164	164	164	164	164	164	164	164	164	164	164	164	164	164	164	164	164	164	164	164	164	164	164	164	164	164	164	164	163	162	162	164
WF_6_post_I_Fourth	164	164	164	164	164	164	164	164	164	164	164	164	164	164	164	164	164	164	164	164	164	164	164	164	164	164	164	164	164	164	164	164	164	164	164	164	164	164	164	164	164	164	164	164	164	163	162	162	164
WF_6_post_I_Trefoil	164	164	164	164	164	164	164	164	164	164	164	164	164	164	164	164	164	164	164	164	164	164	164	164	164	164	164	164	164	164	164	164	164	164	164	164	164	164	164	164	164	164	164	164	164	163	162	162	164
WF_6_post_I_Coma	164	164	164	164	164	164	164	164	164	164	164	164	164	164	164	164	164	164	164	164	164	164	164	164	164	164	164	164	164	164	164	164	164	164	164	164	164	164	164	164	164	164	164	164	164	163	162	162	164
WF_6_post_I_Tetrafoil	164	164	164	164	164	164	164	164	164	164	164	164	164	164	164	164	164	164	164	164	164	164	164	164	164	164	164	164	164	164	164	164	164	164	164	164	164	164	164	164	164	164	164	164	164	163	162	162	164
WF_6_post_I_2ndAstig	164	164	164	164	164	164	164	164	164	164	164	164	164	164	164	164	164	164	164	164	164	164	164	164	164	164	164	164	164	164	164	164	164	164	164	164	164	164	164	164	164	164	164	164	164	163	162	162	164
WF_6_post_I_Spherical	164	164	164	164	164	164	164	164	164	164	164	164	164	164	164	164	164	164	164	164	164	164	164	164	164	164	164	164	164	164	164	164	164	164	164	164	164	164	164	164	164	164	164	164	164	163	162	162	164
C_6.3_post	164	164	164	164	164	164	164	164	164	164	164	164	164	164	164	164	164	164	164	164	164	164	164	164	164	164	164	164	164	164	164	164	164	164	164	164	164	164	164	164	164	164	164	164	164	163	162	162	164
C_4.0_post	164	164	164	164	164	164	164	164	164	164	164	164	164	164	164	164	164	164	164	164	164	164	164	164	164	164	164	164	164	164	164	164	164	164	164	164	164	164	164	164	164	164	164	164	164	163	162	162	164
C_2.5_post	164	164	164	164	164	164	164	164	164	164	164	164	164	164	164	164	164	164	164	164	164	164	164	164	164	164	164	164	164	164	164	164	164	164	164	164	164	164	164	164	164	164	164	164	164	163	162	162	164
C_1.6_post	163	163	163	163	163	163	163	163	163	163	163	163	163	163	163	163	163	163	163	163	163	163	163	163	163	163	163	163	163	163	163	163	163	163	163	163	163	163	163	163	163	163	163	163	163	163	162	162	163
C_1.0_post	162	162	162	162	162	162	162	162	162	162	162	162	162	162	162	162	162	162	162	162	162	162	162	162	162	162	162	162	162	162	162	162	162	162	162	162	162	162	162	162	162	162	162	162	162	162	162	162	162
C_0.7_post	162	162	162	162	162	162	162	162	162	162	162	162	162	162	162	162	162	162	162	162	162	162	162	162	162	162	162	162	162	162	162	162	162	162	162	162	162	162	162	162	162	162	162	162	162	162	162	162	162
G_6.3_post	164	164	164	164	164	164	164	164	164	164	164	164	164	164	164	164	164	164	164	164	164	164	164	164	164	164	164	164	164	164	164	164	164	164	164	164	164	164	164	164	164	164	164	164	164	163	162	162	164
G_4.0_post	164	164	164	164	164	164	164	164	164	164	164	164	164	164	164	164	164	164	164	164	164	164	164	164	164	164	164	164	164	164	164	164	164	164	164	164	164	164	164	164	164	164	164	164	164	163	162	162	164
G_2.5_post	163	163	163	163	163	163	163	163	163	163	163	163	163	163	163	163	163	163	163	163	163	163	163	163	163	163	163	163	163	163	163	163	163	163	163	163	163	163	163	163	163	163	163	163	163	163	162	162	163
G_1.6_post	162	162	162	162	162	162	162	162	162	162	162	162	162	162	162	162	162	162	162	162	162	162	162	162	162	162	162	162	162	162	162	162	162	162	162	162	162	162	162	162	162	162	162	162	162	162	162	162	162
G_1.0_post	162	162	162	162	162	162	162	162	162	162	162	162	162	162	162	162	162	162	162	162	162	162	162	162	162	162	162	162	162	162	162	162	162	162	162	162	162	162	162	162	162	162	162	162	162	162	162	162	162
G_0.7_post	162	162	162	162	162	162	162	162	162	162	162	162	162	162	162	162	162	162	162	162	162	162	162	162	162	162	162	162	162	162	162	162	162	162	162	162	162	162	162	162	162	162	162	162	162	162	162	162	162
General_Health_post	112	112	112	112	112	112	112	112	112	112	112	112	112	112	112	112	112	112	112	112	112	112	112	112	112	112	112	112	112	112	112	112	112	112	112	112	112	112	112	112	112	112	112	112	112	111	110	110	112
General_Vision_post	112	112	112	112	112	112	112	112	112	112	112	112	112	112	112	112	112	112	112	112	112	112	112	112	112	112	112	112	112	112	112	112	112	112	112	112	112	112	112	112	112	112	112	112	112	111	110	110	112
Peripheral_Vision_post	110	110	110	110	110	110	110	110	110	110	110	110	110	110	110	110	110	110	110	110	110	110	110	110	110	110	110	110	110	110	110	110	110	110	110	110	110	110	110	110	110	110	110	110	110	109	108	108	110
Ocular_Pain_post	112	112	112	112	112	112	112	112	112	112	112	112	112	112	112	112	112	112	112	112	112	112	112	112	112	112	112	112	112	112	112	112	112	112	112	112	112	112	112	112	112	112	112	112	112	111	110	110	112
Color_Vision_post	112	112	112	112	112	112	112	112	112	112	112	112	112	112	112	112	112	112	112	112	112	112	112	112	112	112	112	112	112	112	112	112	112	112	112	112	112	112	112	112	112	112	112	112	112	111	110	110	112
Role_Limitation_post	112	112	112	112	112	112	112	112	112	112	112	112	112	112	112	112	112	112	112	112	112	112	112	112	112	112	112	112	112	112	112	112	112	112	112	112	112	112	112	112	112	112	112	112	112	111	110	110	112
Mental_Health_post	112	112	112	112	112	112	112	112	112	112	112	112	112	112	112	112	112	112	112	112	112	112	112	112	112	112	112	112	112	112	112	112	112	112	112	112	112	112	112	112	112	112	112	112	112	111	110	110	112
Social_Function_post	112	112	112	112	112	112	112	112	112	112	112	112	112	112	112	112	112	112	112	112	112	112	112	112	112	112	112	112	112	112	112	112	112	112	112	112	112	112	112	112	112	112	112	112	112	111	110	110	112
Dependence_post	112	112	112	112	112	112	112	112	112	112	112	112	112	112	112	112	112	112	112	112	112	112	112	112	112	112	112	112	112	112	112	112	112	112	112	112	112	112	112	112	112	112	112	112	112	111	110	110	112
Near_Vision_post	112	112	112	112	112	112	112	112	112	112	112	112	112	112	112	112	112	112	112	112	112	112	112	112	112	112	112	112	112	112	112	112	112	112	112	112	112	112	112	112	112	112	112	112	112	111	110	110	112
Driving_General_post	86	86	86	86	86	86	86	86	86	86	86	86	86	86	86	86	86	86	86	86	86	86	86	86	86	86	86	86	86	86	86	86	86	86	86	86	86	86	86	86	86	86	86	86	86	85	84	84	86
Distance_Vision_post	112	112	112	112	112	112	112	112	112	112	112	112	112	112	112	112	112	112	112	112	112	112	112	112	112	112	112	112	112	112	112	112	112	112	112	112	112	112	112	112	112	112	112	112	112	111	110	110	112
25-item_post	112	112	112	112	112	112	112	112	112	112	112	112	112	112	112	112	112	112	112	112	112	112	112	112	112	112	112	112	112	112	112	112	112	112	112	112	112	112	112	112	112	112	112	112	112	111	110	110	112
Driving_Daytime_post	84	84	84	84	84	84	84	84	84	84	84	84	84	84	84	84	84	84	84	84	84	84	84	84	84	84	84	84	84	84	84	84	84	84	84	84	84	84	84	84	84	84	84	84	84	83	82	82	84
Driving_Nighttime_post	82	82	82	82	82	82	82	82	82	82	82	82	82	82	82	82	82	82	82	82	82	82	82	82	82	82	82	82	82	82	82	82	82	82	82	82	82	82	82	82	82	82	82	82	82	82	82	82	82
Driving_Adverse_Conditions_post	76	76	76	76	76	76	76	76	76	76	76	76	76	76	76	76	76	76	76	76	76	76	76	76	76	76	76	76	76	76	76	76	76	76	76	76	76	76	76	76	76	76	76	76	76	76	76	76	76
Spectacle Dependence_Distance_post	112	112	112	112	112	112	112	112	112	112	112	112	112	112	112	112	112	112	112	112	112	112	112	112	112	112	112	112	112	112	112	112	112	112	112	112	112	112	112	112	112	112	112	112	112	111	110	110	112
Spectacle Dependence_Intermediate_post	112	112	112	112	112	112	112	112	112	112	112	112	112	112	112	112	112	112	112	112	112	112	112	112	112	112	112	112	112	112	112	112	112	112	112	112	112	112	112	112	112	112	112	112	112	111	110	110	112
Spectacle Dependence_Near_post	112	112	112	112	112	112	112	112	112	112	112	112	112	112	112	112	112	112	112	112	112	112	112	112	112	112	112	112	112	112	112	112	112	112	112	112	112	112	112	112	112	112	112	112	112	111	110	110	112
[truncated: 24 more columns]
